# Supplementary material for: Glucose Restriction Plus Refeeding in Vitro Induce Changes of the Human Adipocyte Secretome with an Impact on Complement Factors and Cathepsins
Source: Int J Mol Sci. 2019 Aug 20;20(16):4055. doi: 10.3390/ijms20164055 (PMC6719948; doi:10.3390/ijms20164055)
Supplement: Supplementary file 1 [file ijms-20-04055-s001.zip]

Archive with 1 entries (1 files):
- ijms-547601-supplementary.xlsx
