# Supplementary material for: Glucose Restriction Plus Refeeding in Vitro Induce Changes of the Human Adipocyte Secretome with an Impact on Complement Factors and Cathepsins
Source: Int J Mol Sci. 2019 Aug 20;20(16):4055. doi: 10.3390/ijms20164055 (PMC6719948; doi:10.3390/ijms20164055)
Supplement: Supplementary file 1 [file ijms-20-04055-s001.zip › ijms-547601-supplementary.xlsx]

## Sheet: Table S1
Supplemental Table 1. List of 338 secreted proteins and functional categories										Raw data of the 338 identified proteins
Order	Category	Gene symbol	UniProt	Description	S or D	T14 (Mean ± SEM)	T18 (Mean ± SEM)	T18GR (Mean ± SEM)	T22 (Mean ± SEM)	T14_S1	T14_S2	T14_S3	T14_S4	T14_S5	T14_S6	T14_S7	T18_S1	T18_S2	T18_S3	T18_S4	T18_S5	T18_S6	T18_S7	T18GR_S1	T18GR_S2	T18GR_S3	T18GR_S4	T18GR_S5	T18GR_S6	T18GR_S7	T22RF_S1	T22RF_S2	T22RF_S3	T22RF_S4	T22RF_S5	T22RF_S6	T22RF_S7
1	Actin-filaments	CSF1	P09603	Macrophage colony-stimulating factor 1	S	1897031 ± 406189	2669816 ± 172988	2334551 ± 144451	2819783 ± 157350	290919	8.14408e+06	446932	449364	321382	1.49194e+06	2.13461e+06	3.59376e+06	577793	3.41971e+06	4.17069e+06	2.68412e+06	1.84677e+06	2.39586e+06	1.42907e+06	1.37004e+06	2.14212e+06	3.00644e+06	4.27023e+06	2.0781e+06	2.04587e+06	1.68161e+06	4.4406e+06	3.8314e+06	2.43636e+06	1.36657e+06	3.07984e+06	2.90211e+06
2		GSN	P06396	Gelsolin	S	173199815 ± 14474084	179848574 ± 16556930	160858108 ± 18188398	103748145 ± 11172809	2.51154e+08	1.26606e+08	2.41878e+08	3.80966e+07	4.35663e+07	2.57514e+08	2.53584e+08	3.14674e+08	1.548e+08	3.57805e+08	9.34392e+07	8.14218e+07	6.64626e+07	1.90337e+08	2.64014e+08	1.53755e+08	4.00801e+08	6.28306e+07	6.77062e+07	9.90268e+07	7.78731e+07	2.20311e+08	1.12736e+08	2.01808e+08	2.75101e+07	3.94283e+07	5.91352e+07	6.5309e+07
3		GSN	P06396	Gelsolin (Isform 2)	S+D	3116940 ± 869550	1898495 ± 349733	1542969 ± 212550	769448 ± 71459	1.27523e+06	8.07034e+06	2.88854e+06			233649		1.7615e+06	3.54176e+06	2.14974e+06		140985			1.90984e+06	1.82684e+06	2.15077e+06			284426		981920	773210	553214
4		MATN2	O00339	Matrilin-2	S+D		486605 ± 46286	1120158 ± 177855	820672 ± 77332								548061			388313	653762	134767	708124				2.17044e+06	616460	924877	768852	731396	1.05267e+06	871808	380532	667319	1.85615e+06	184818
1	ECM and cell adhesion	ADAM10	O14672	Disintegrin and metalloproteinase domain-containing protein 10	S	577132 ± 185105	1247426 ± 150851	481601 ± 0	1755704 ± 296822	168338	1.20936e+06				353698		1.29199e+06	774239	1.67605e+06									481601			2.30366e+06	1.83305e+06	5.00288e+06	537470	456849		400320
2		ADAM9	Q13443	Disintegrin and metalloproteinase domain-containing protein 9	S	401314 ± 65371	757393 ± 48293	670740 ± 85472	1294868 ± 255776	1.12525e+06	290625		114819	113529	565160	198504	1.36987e+06	284647	961007	665040	624813	619227	777149				502025	1.1081e+06	754165	318667	5.18232e+06	1.45574e+06	1.25246e+06	289397	469573	72594.2	341998
3		AGRN	O00468	Agrin	S+D	437144 ± 103135	1450791 ± 189769	4193774 ± 559297	1416782 ± 204147	265375				210750	1.05488e+06	217569	2.55024e+06		3.12358e+06	480006	915813	346052	1.28905e+06	7.28578e+06	8.55554e+06	8.47886e+06	311941	348337	4.07439e+06	301560	1.981e+06	576398		57738.2	926322	3.51168e+06	1.44755e+06
4		AOC3	Q16853	Membrane primary amine oxidase	D	11559607 ± 897179	21921130 ± 1345290	27802784 ± 1428624	18416237 ± 878789	6.58367e+06	1.27415e+07	1.20202e+07	6.82243e+06	5.12419e+06	2.3352e+07	1.42732e+07	2.2979e+07	3.69226e+07	2.70982e+07	2.7156e+07	1.54849e+07	9.71436e+06	1.40928e+07	2.381e+07	4.09829e+07	4.17906e+07	2.43249e+07	2.62858e+07	2.29003e+07	1.45251e+07	1.45092e+07	1.72565e+07	3.07201e+07	1.49314e+07	1.95792e+07	2.00499e+07	1.18675e+07
5		ATP6AP1	Q15904	V-type proton ATPase subunit S1	S	2754761 ± 119238	3966870 ± 225911	3059773 ± 29097	3029518 ± 190979	3.73831e+06	2.61871e+06	1.49743e+06	2.66978e+06	2.22368e+06	2.63617e+06	3.89926e+06	1.52473e+06	3.73033e+06	5.9155e+06	5.57151e+06	4.01219e+06	2.46112e+06	4.55271e+06			2.96869e+06	3.21916e+06	3.11881e+06	2.85579e+06	3.1364e+06	2.02465e+06	3.67889e+06	469498	3.83031e+06	4.30393e+06	3.69407e+06	3.20528e+06
6		CCDC80	Q76M96	Coiled-coil domain-containing protein 80	S+D	39059838 ± 3010409	66419781 ± 3796337	66381853 ± 4772482	60199279 ± 2320202	2.64462e+07	5.10591e+07	3.83412e+07	2.14412e+07	1.53626e+07	7.74042e+07	4.33645e+07	8.78436e+07	6.64871e+07	1.07718e+08	5.83203e+07	4.04094e+07	3.06412e+07	7.3519e+07	6.48389e+07	5.49544e+07	1.35022e+08	4.71317e+07	8.05436e+07	4.19764e+07	4.02063e+07	6.0403e+07	6.33884e+07	5.9315e+07	3.87411e+07	7.2956e+07	8.48519e+07	4.17395e+07
7		CDH11	P55287	Cadherin-11	S	639757 ± 218227		663682 ± 0	401401 ± 82183	288545	1.3951e+06		235626																	663682					120128	580120	503955
8		CDH13	P55290	Cadherin-13	S	2256753 ± 411621	2913239 ± 453740	5423877 ± 1708080	1411872 ± 275731	1.70457e+06	1.21901e+06	1.40469e+06	514812	8.72798e+06	814544	1.41167e+06	1.93545e+06	2.96119e+06	8.23903e+06	2.35881e+06	1.15053e+06		834433		2.06957e+07	1.36134e+06		1.95797e+06	1.43241e+06	1.67198e+06	5.3912e+06	635432	2.48934e+06	190152	218058	259582	699335
9		CDH2	P19022	Cadherin-2	S	2448183 ± 172099	4098461 ± 313850	11536626 ± 2081301	5232872 ± 387502	3.50313e+06	4.21932e+06	2.36996e+06	1.60874e+06	542183	2.20803e+06	2.68592e+06	5.81669e+06	5.04733e+06	6.62941e+06	5.56469e+06	1.15244e+06	1.54662e+06	2.93204e+06	8.15208e+06	1.60052e+07	4.27312e+07	2.70714e+06	5.7766e+06	3.54122e+06	1.84298e+06	9.45219e+06	7.69699e+06	2.67399e+06	2.29293e+06	5.6929e+06	5.73659e+06	3.08451e+06
10		COL12A1	Q99715	Collagen alpha-1(XII) chain	S+D	164004453 ± 14428341	261787649 ± 16819912	132291742 ± 12406678	224135859 ± 9981418	1.82465e+08	1.76702e+08	1.75652e+08	6.24092e+07	5.73782e+07	3.5895e+08	1.34475e+08	3.13236e+08	2.96836e+08	4.82975e+08	2.14994e+08	1.60095e+08	1.3133e+08	2.33048e+08	1.2068e+08	1.01165e+08	2.80646e+08	9.27111e+07	2.23144e+08	5.64945e+07	5.12022e+07	3.28946e+08	2.79567e+08	2.3198e+08	1.9273e+08	2.31591e+08	1.95325e+08	1.08812e+08
11		COL15A1	P39059	Collagen alpha-1(XV) chain	S+D	38953147 ± 4152478	62052211 ± 5508555	69052560 ± 4894428	113637407 ± 7817591	4.55962e+07	1.00617e+08	3.17168e+07	1.6481e+07	1.62574e+07	3.44651e+07	2.75385e+07	1.22095e+08	4.76135e+07	1.10331e+08	4.77367e+07	4.69932e+07	1.83012e+07	4.12947e+07	1.42398e+08	4.15701e+07	7.78198e+07	5.1557e+07	5.05961e+07	6.19487e+07	5.7478e+07	2.2206e+08	1.50676e+08	1.03343e+08	7.95462e+07	8.50425e+07	8.53878e+07	6.94061e+07
12		COL16A1	Q07092	collagen alpha-1(XVI) chain	S+D	12725521 ± 5088423	3469945 ± 304486	52633838 ± 9889170	33566412 ± 8856377	1.39462e+06	1.10889e+06	1.01979e+06			5.82339e+07	1.87042e+06	5.54656e+06	2.95217e+06	7.1514e+06	2.95686e+06	1.01303e+06	1.98344e+06	2.68615e+06	1.30945e+07	2.2219e+07	3.48084e+07	1.14579e+08	1.82037e+08	637090	1.06153e+06	6.99577e+06	5.14079e+06	2.59519e+06	4.27445e+07	1.70329e+08	3.22306e+06	3.93692e+06
13		COL18A1	P39060	Collagen alpha-1(XVIII) chain	S+D	3455384 ± 443484	6804404 ± 838439	4028388 ± 308583	7303776 ± 1049327	7.73329e+06	167208	4.04888e+06	864608	278939	4.36339e+06	6.73137e+06	1.43487e+07	3.38575e+06	1.56135e+07	2.11252e+06	3.40429e+06	1.62879e+06	7.13727e+06	6.01783e+06	985117	5.37287e+06	1.96382e+06	2.38003e+06	5.99765e+06	5.48139e+06	1.95932e+07	4.14135e+06	1.62357e+07	2.5469e+06	2.01438e+06	2.97954e+06	3.61537e+06
14		COL1A1	P02452	Collagen alpha-1(I) chain	S+D	501471402 ± 37499686	978062856 ± 95772639	807639203 ± 66831761	1188824150 ± 141935985	9.68965e+08	5.12981e+08	5.44944e+08	2.12021e+08	1.97598e+08	6.2124e+08	4.52552e+08	2.02767e+09	7.80718e+08	1.84813e+09	6.35405e+08	5.48244e+08	3.51851e+08	6.54421e+08	1.51681e+09	9.21157e+08	1.32742e+09	4.15889e+08	3.97579e+08	3.65e+08	7.09614e+08	3.35331e+09	1.01126e+09	1.31471e+09	5.19333e+08	6.61111e+08	8.80384e+08	5.81655e+08
15		COL1A2	P08123	Collagen alpha-2(I) chain	S+D	607937173 ± 36483183	1401584945 ± 141852968	1131639098 ± 119216116	1554958650 ± 127028179	8.66174e+08	6.39164e+08	7.47664e+08	2.70512e+08	2.44012e+08	8.46006e+08	6.42028e+08	2.02924e+09	1.15357e+09	3.3833e+09	9.81244e+08	6.65607e+08	5.88237e+08	1.0099e+09	1.73262e+09	9.74112e+08	2.76497e+09	6.67781e+08	4.2648e+08	6.89e+08	6.66505e+08	3.35666e+09	1.44164e+09	2.03241e+09	8.45312e+08	1.05704e+09	1.22817e+09	9.23473e+08
16		COL2A1	P02458	Collagen alpha-1(II) chain	S+D		975224 ± 171026	2033488 ± 355600	2072914 ± 299061											733356		1.21709e+06		1.14334e+06	691478	3.18572e+06	4.59101e+06			555905	1.52487e+06	1.13572e+06	1.8127e+06			3.81837e+06
17		COL3A1	P02461	Collagen alpha-1(III) chain	S+D	556246339 ± 36620801	1434453776 ± 125654934	853798856 ± 79230365	1418446775 ± 56683169	7.53185e+08	5.5456e+08	6.60273e+08	2.29693e+08	2.0272e+08	8.89032e+08	6.04262e+08	1.75778e+09	1.35817e+09	3.23115e+09	1.1363e+09	6.87617e+08	6.53887e+08	1.21628e+09	1.21876e+09	9.37195e+08	1.91652e+09	4.75029e+08	4.51842e+08	5.34945e+08	4.423e+08	1.842e+09	1.87032e+09	1.64824e+09	1.10448e+09	1.37238e+09	1.30069e+09	7.91021e+08
18		COL4A1	P02462	Collagen alpha-1(IV) chain	S+D	64741001 ± 5004229	136525043 ± 20648577	124474678 ± 13519117	122552725 ± 15503304	5.95057e+07	9.86169e+07	1.16409e+08	3.07085e+07	2.63005e+07	8.14537e+07	4.01923e+07	1.67283e+08	2.51288e+08	3.99496e+08	3.93006e+07	3.36074e+07	1.94775e+07	4.52229e+07	1.9659e+08	2.88629e+08	1.56942e+08	4.48714e+07	4.36995e+07	1.00291e+08	4.02987e+07	2.4574e+08	2.60507e+08	2.03999e+08	5.55234e+07	3.16296e+07	3.32879e+07	2.71823e+07
19		COL4A2	P08572	Collagen alpha-2(IV) chain	S+D	138275340 ± 7887298	224382429 ± 16046760	184536285 ± 9629889	233442485 ± 15903821	1.43549e+08	1.65622e+08	1.34094e+08	7.89854e+07	7.58031e+07	2.38434e+08	1.3144e+08	2.88658e+08	2.22314e+08	4.42074e+08	1.97053e+08	1.50574e+08	1.03326e+08	1.66677e+08	2.56571e+08	2.70854e+08	2.18158e+08	1.68879e+08	1.67357e+08	1.17033e+08	9.29012e+07	4.56952e+08	2.73409e+08	1.79837e+08	1.89484e+08	2.49039e+08	1.68048e+08	1.17329e+08
20		COL5A1	P20908	Collagen alpha-1(V) chain	S+D	171421373 ± 11009579	163388799 ± 13569415	113992953 ± 12981877	138656578 ± 7959516	1.24944e+08	1.1883e+08	2.42881e+08	9.29227e+07	1.11633e+08	2.86821e+08	2.21918e+08	1.56497e+08	1.55073e+08	3.60796e+08	1.38176e+08	1.42961e+08	4.6785e+07	1.43433e+08	4.36658e+07	3.0302e+07	4.08542e+07	1.41211e+08	2.53578e+08	2.15591e+08	7.27481e+07	2.09576e+08	1.58444e+08	2.1387e+08	8.73419e+07	1.19106e+08	8.84099e+07	9.38487e+07
21		COL5A2	P05997	Collagen alpha-2(V) chain	S+D	176390194 ± 22721856	188122604 ± 10163923	104041749 ± 5385552	178790817 ± 8667117	1.40288e+08	9.64722e+07	9.76361e+07	6.95573e+07	7.07325e+07	5.07274e+08	2.52771e+08	2.24204e+08	2.0728e+08	2.95027e+08	1.79254e+08	1.30381e+08	7.21714e+07	2.0854e+08	1.52028e+08	1.20084e+08	1.54646e+08	6.75506e+07	7.30102e+07	8.15305e+07	7.94432e+07	2.55778e+08	2.23694e+08	1.87041e+08	1.11804e+08	1.34094e+08	2.30464e+08	1.0866e+08
22		COL5A3	P25940	Collagen alpha-3(V) chain	S+D	74735608 ± 3525414	104897658 ± 6268822	40273807 ± 1781362	62015870 ± 2679138	6.76611e+07	8.6645e+07	8.25297e+07	4.25566e+07	4.50894e+07	8.75684e+07	1.11099e+08	6.33706e+07	8.25718e+07	1.74307e+08	1.19613e+08	8.27335e+07	6.22352e+07	1.49453e+08	3.64549e+07	4.5014e+07	5.13729e+07	3.65176e+07	2.1474e+07	3.23195e+07	5.87638e+07	6.57252e+07	8.9673e+07	4.94903e+07	7.11693e+07	7.34047e+07	3.26885e+07	5.19602e+07
23		COL6A1	P12109	Collagen alpha-1(VI) chain	S+D	581828295 ± 38524501	982814195 ± 77715344	826483323 ± 70720663	1086725626 ± 76759766	1.02188e+09	5.56427e+08	6.67297e+08	2.77192e+08	2.31333e+08	5.99851e+08	7.18823e+08	1.61998e+09	6.72001e+08	1.89244e+09	7.23662e+08	6.13424e+08	5.09463e+08	8.48723e+08	1.38022e+09	6.30965e+08	1.68231e+09	4.9842e+08	4.05098e+08	5.93213e+08	5.95154e+08	2.19607e+09	1.06205e+09	1.27585e+09	6.38776e+08	6.79519e+08	8.0279e+08	9.52022e+08
24		COL6A2	P12110	Collagen alpha-2(VI) chain	S+D	125767236 ± 8825553	210152527 ± 16640878	153038028 ± 7890989	231481555 ± 14266938	1.93783e+08	8.325e+07	1.41352e+08	5.57187e+07	4.99776e+07	1.84679e+08	1.7161e+08	3.13178e+08	1.38891e+08	4.20045e+08	1.58254e+08	1.1419e+08	1.11458e+08	2.15053e+08	1.95124e+08	1.11718e+08	2.58307e+08	1.17953e+08	1.10768e+08	1.51302e+08	1.26094e+08	4.46462e+08	2.22782e+08	2.42766e+08	1.48765e+08	1.67929e+08	1.95469e+08	1.96198e+08
25		COL6A2	P12110	Collagen alpha-2(VI) chain (Isoform 2C2A)	S+D	399687 ± 101695	1213462 ± 88151	2126331 ± 297279	1749821 ± 435305	543506						255868	1.33813e+06		1.0888e+06					1.45264e+06	3.1377e+06					1.78866e+06	2.36544e+06						1.13421e+06
26		COL6A3	P12111	Collagen alpha-3(VI) chain	S+D	268534986 ± 16662507	298621028 ± 17619936	234421943 ± 17101512	236356982 ± 14209947	3.67653e+08	2.95822e+08	3.01751e+08	1.13463e+08	1.03651e+08	4.02859e+08	2.94547e+08	4.4977e+08	2.56015e+08	4.91578e+08	1.85865e+08	2.4889e+08	1.81508e+08	2.76722e+08	2.66065e+08	2.07422e+08	4.91023e+08	1.57556e+08	1.69365e+08	1.98736e+08	1.50786e+08	4.06536e+08	2.63636e+08	2.97506e+08	1.37535e+08	1.82939e+08	2.44998e+08	1.21349e+08
27		COL8A1	P27658	Collagen alpha-1(VIII) chain	S+D	850804 ± 7109	715297 ± 155387	921106 ± 318812	793575 ± 187073	826182			863407		862825		1.56103e+06				802716	230417	267021			2.02213e+06		295907		445280	1.87417e+06			336336	715122		248672
28		COMP	P49747	Cartilage oligomeric matrix protein	S+D	5650381 ± 1098329	3228640 ± 441862	3697432 ± 1556381	4861739 ± 742143		459646	6.24623e+06	593629	303489	1.65557e+07	9.74361e+06	1.06222e+06	2.24921e+06	8.13723e+06	1.30495e+06	2.09032e+06	575707	7.18083e+06					1.95591e+06	8.98704e+06	149343		2.70624e+06	1.02288e+07	1.14838e+06	2.42406e+06	1.08942e+07	1.76878e+06
29		CSPG4	Q6UVK1	Chondroitin sulfate proteoglycan 4	S	10832453 ± 694527	10736512 ± 610269	31640826 ± 3958915	10053206 ± 647136	8.26216e+06	9.90671e+06	9.37695e+06	5.83151e+06	7.78583e+06	1.99257e+07	1.47383e+07	1.24978e+07	4.59049e+06	1.67225e+07	9.74379e+06	8.83913e+06	7.68163e+06	1.50802e+07	5.16497e+07	8.45268e+07	3.35925e+07	1.15096e+07	1.49378e+07	1.27819e+07	1.24876e+07	1.88693e+07	6.61823e+06	1.10725e+07	8.21715e+06	1.23644e+07	6.28945e+06	6.94143e+06
30		CSRP1	P21291	Cysteine and glycine-rich protein 1	D	3803192 ± 427689	2072107 ± 273264	6165330 ± 1589137	2968090 ± 392915	5.30993e+06	6.27366e+06	2.81686e+06	6.42684e+06	312583		1.67928e+06	4.67212e+06	3.48206e+06	1.20392e+06	1.67381e+06	607229	793495		2.05924e+06	3.11177e+06	2.54542e+07	1.00898e+06	4.32493e+06	1.03282e+06		5.72202e+06	4.12951e+06	5.28635e+06	574742	612342		1.48357e+06
31		CTGF	P29279	Connective tissue growth factor	S+D	11481366 ± 1068030	12793895 ± 1125065	10743419 ± 766731	17174863 ± 1606893	1.23964e+07	4.20113e+06	4.7495e+06	1.01186e+07	5.99984e+06	2.31061e+07	1.9798e+07	2.22143e+07	887201	8.86551e+06	2.17302e+07	1.53561e+07	6.58825e+06	1.39157e+07	1.90974e+07	9.91189e+06	3.28904e+06	1.63892e+07	1.04339e+07	8.36857e+06	7.71398e+06	4.138e+07	6.96011e+06	1.09233e+07	1.34304e+07	1.38438e+07	1.83416e+07	1.53449e+07
32		CYR61	O00622	Protein CYR61	S+D	4263142 ± 738129	7518460 ± 1023761	5005703 ± 584159	7919629 ± 274058	1.20868e+06	3.85669e+06	3.33694e+06		1.10744e+06	1.3e+07	3.06907e+06	6.41311e+06	3.92642e+06	2.35765e+07	5.09789e+06	5.55514e+06	3.00527e+06	5.05488e+06				5.87345e+06	1.69415e+06	7.14252e+06	5.3127e+06	1.02699e+07	8.11913e+06	9.1295e+06	5.99483e+06	9.3626e+06	7.67629e+06	4.88514e+06
33		ECM1	Q16610	Extracellular matrix protein 1	S+D	10207972 ± 545005	14695859 ± 1872395	11981074 ± 1403562	17453323 ± 2063298	1.36018e+07	1.24604e+07	1.07057e+07	1.16082e+07	2.21201e+06	8.93554e+06	1.19322e+07	2.50291e+07	1.27089e+07	3.97284e+07	4.22393e+06	8.4072e+06	4.64299e+06	8.13051e+06	1.6409e+07	8.85392e+06	3.1746e+07	5.0138e+06	3.07604e+06	1.23686e+07	6.4002e+06	4.9557e+07	9.65801e+06	1.4835e+07	1.05372e+07	1.16774e+07	1.69338e+07	8.9748e+06
34		ECM2	O94769	Extracellular matrix protein 2	S+D	38867342 ± 3994120	43492493 ± 2050084	38926846 ± 5569553	37099095 ± 2337292	1.82932e+07	2.07558e+07	2.2583e+07	2.32192e+07	3.88847e+07	9.58077e+07	5.25278e+07	2.93615e+07	1.88412e+07	4.68019e+07	4.38916e+07	5.63833e+07	5.30127e+07	5.61553e+07	942871			3.83217e+07	7.96243e+07	3.82862e+07	3.74593e+07	3.68103e+07	2.44338e+07	1.83376e+07	2.98404e+07	5.67609e+07	6.205e+07	3.14607e+07
35		EDIL3	O43854	EGF-like repeat and discoidin I-like domain-containing protein 3	S+D	2420713 ± 288213	4160913 ± 411165	5372589 ± 530403	3583598 ± 129946	963505	2.33211e+06		402685	5.3179e+06	3.01132e+06	2.49675e+06	4.04233e+06		3.8235e+06	3.21752e+06	3.39527e+06	1.60459e+06	8.88228e+06	6.59498e+06	5.98078e+06	4.56909e+06	2.28268e+06	3.84193e+06	1.27305e+07	1.60815e+06	2.57714e+06	4.12468e+06	4.531e+06	4.10406e+06	4.32359e+06	3.17311e+06	2.25161e+06
36		EMILIN1	Q9Y6C2	EMILIN-1	S+D	22498713 ± 2160903	38292105 ± 3074600	23939559 ± 1246055	37322604 ± 1408136	2.26941e+07	1.44952e+07	3.00651e+07	4.51106e+06	5.25069e+06	3.94908e+07	4.0984e+07	4.60098e+07	2.59946e+07	8.17706e+07	3.74543e+07	2.16082e+07	1.837e+07	3.68374e+07	3.37589e+07	2.31915e+07	3.81615e+07	1.41513e+07	2.00755e+07	1.9224e+07	1.90142e+07	5.58857e+07	3.60746e+07	3.39951e+07	3.06345e+07	3.97358e+07	4.04667e+07	2.44658e+07
37		ENG	P17813	Endoglin	S	62332 ± 0	111748 ± 0	205982 ± 27555							62331.5								111748				167013	244950
38		FBLN1	P23142	Fibulin-1	S+D	6525445 ± 1060260	8283643 ± 1669757	6268319 ± 718841	6562510 ± 1427555	1.90765e+07	2.58125e+06	5.43889e+06	280246	588922	1.48196e+07	2.89273e+06	3.22194e+07	1.89543e+06	1.5341e+07	1.74365e+06	3.4992e+06	568273	2.7185e+06	9.94196e+06	6.39353e+06	1.40333e+07	2.90674e+06	8.92271e+06	1.4858e+06	194202	2.89842e+07	3.6461e+06	4.81787e+06	170940	1.99313e+06	3.07055e+06	3.2548e+06
39		FBLN1	P23142	Fibulin-1	S+D	853832 ± 142853	1351153 ± 904520	20700962 ± 6032991	1741121 ± 407584	1.05586e+06						651806	2.63034e+06					71968.4		1.45229e+07	1.52084e+07	9.31643e+07	815254		402994	91901.9	4.15069e+06			577483	1.25544e+06	980867
40		FBLN2	P98095	Fibulin-2	S+D	72595584 ± 7911355	92627396 ± 9155925	101603689 ± 6559231	68719771 ± 5220496	8.634e+07	1.79415e+08	7.51256e+07	1.56342e+07	1.42013e+07	7.61845e+07	6.12687e+07	1.78792e+08	1.0897e+08	1.79402e+08	4.80987e+07	5.09712e+07	2.70705e+07	5.50871e+07	1.22868e+08	6.66353e+07	8.94943e+07	5.07448e+07	7.3457e+07	1.85278e+08	1.22749e+08	1.39467e+08	9.45893e+07	6.83083e+07	4.40947e+07	4.87292e+07	4.36925e+07	4.21572e+07
41		FBLN5	Q9UBX5	Fibulin-5	S+D	1513395 ± 293948	2595698 ± 271329	576294 ± 33539	1961736 ± 366111	2.89371e+06			691401	394397		2.07407e+06	6.05388e+06	552602	3.91797e+06	1.9806e+06	1.58296e+06	1.10742e+06	2.97446e+06				493574		688305	547002	6.27653e+06	580775	2.13396e+06	1.26787e+06		454164	1.05712e+06
42		FN1	P02751	Fibronectin (Isoform 10)	S+D	30946024 ± 8299036	41543177 ± 10075281	27254959 ± 5847682	64218054 ± 19790788	1.29754e+08	8.82523e+06	3.36754e+07		620555	8.94259e+06	3.85838e+06	1.24507e+08	4.5904e+07	3.41351e+07		899407		2.27049e+06	1.12104e+08	4.52608e+07	2.45664e+07	621090	3.03182e+06	4.93378e+06	267163	1.798e+08	3.23515e+07	4.38279e+07				893050
43		FN1	P02751	Fibronectin (Isoform 15)	S+D	1289830937 ± 148061048	1905805520 ± 306183744	1488296047 ± 211196689	2186127928 ± 436939867	3.37765e+09	1.45991e+09	1.49958e+09	4.04021e+08	2.87948e+08	1.16806e+09	8.31646e+08	6.01598e+09	1.63083e+09	3.60198e+09	5.2978e+08	5.06151e+08	3.45656e+08	7.10257e+08	4.49848e+09	1.72281e+09	2.04007e+09	4.22991e+08	5.28751e+08	7.86859e+08	4.18107e+08	8.92254e+09	1.77323e+09	2.3446e+09	4.43609e+08	4.82545e+08	7.3053e+08	6.05845e+08
44		GPC1	P35052	Glypican-1	S	16455273 ± 585008	46731551 ± 3473930	45517784 ± 3969483	43096200 ± 1926052	1.65096e+07	1.18893e+07	1.48906e+07	1.42485e+07	1.4e+07	1.97311e+07	2.39177e+07	5.50663e+07	3.48238e+07	9.71257e+07	3.22894e+07	3.94509e+07	2.36785e+07	4.46864e+07	3.75093e+07	2.95253e+07	1.06491e+08	3.26785e+07	3.05812e+07	3.18477e+07	4.99912e+07	5.99456e+07	5.03272e+07	3.36161e+07	2.11204e+07	3.78679e+07	4.32791e+07	5.55171e+07
45		GPC4	O75487	Glypican-4	S	662872 ± 30090	905681 ± 127216	1259725 ± 305334			565256	680029			743330		261786	1.6145e+06	1.46712e+06	900701			284296				1.69025e+06	1.88115e+06		207775
46		HMCN1	Q96RW7	Hemicentin-1	S+D	1297316 ± 231632	261762 ± 0	3148407 ± 0	1063472 ± 348718	763012	2.21444e+06	1.93522e+06		276599				261762								3.14841e+06					2.22647e+06				199089	764861
47		HSPG2	P98160	Basement membrane-specific heparan sulfate proteoglycan core protein	S+D	368273699 ± 24977569	616388850 ± 57932816	437292328 ± 26988685	455775903 ± 30189358	5.13587e+08	5.1778e+08	4.28297e+08	1.21598e+08	1.22717e+08	4.90656e+08	3.83281e+08	1.1404e+09	6.10507e+08	1.22317e+09	3.60255e+08	3.28488e+08	2.10372e+08	4.41528e+08	7.45903e+08	5.33123e+08	5.94623e+08	3.0135e+08	3.43086e+08	3.07725e+08	2.35236e+08	7.61897e+08	6.76226e+08	5.78757e+08	2.85718e+08	3.40941e+08	3.04457e+08	2.42436e+08
48		IGFBP7	Q16270	Insulin-like growth factor-binding protein 7	S+D	33657051 ± 1973738	45859511 ± 3505751	45529011 ± 2917884	51582634 ± 7113040	4.57183e+07	5.10375e+07	2.4364e+07	1.66031e+07	2.15702e+07	4.63398e+07	2.99664e+07	9.24465e+07	4.137e+07	6.04383e+07	4.47464e+07	3.4544e+07	1.65911e+07	3.08801e+07	8.14054e+07	5.36001e+07	5.70893e+07	3.86507e+07	3.96606e+07	2.7406e+07	2.08908e+07	1.62393e+08	5.10101e+07	2.78302e+07	3.2116e+07	3.83024e+07	2.87385e+07	2.06883e+07
49		ISLR	O14498	Immunoglobulin superfamily containing leucine-rich repeat protein	S	3812008 ± 350052	7236381 ± 1018075	7169410 ± 1184686	6741971 ± 1031677	6.17288e+06	3.34907e+06	3.10892e+06	634698	1.56725e+06	7.61002e+06	4.24121e+06	1.79119e+07	4.3334e+06	1.68746e+07	1.05744e+06	2.06936e+06	2.44809e+06	5.95986e+06	5.72589e+06	1.36087e+07	2.31235e+07	580882	3.08087e+06	2.94214e+06	1.1239e+06	2.06409e+07	7.68641e+06	1.11491e+07	1.05677e+06	916093	4.13974e+06	1.60477e+06
50		ITGBL1	O95965	Integrin beta-like protein 1	S+D	11761689 ± 969421	15314569 ± 1538979	5796277 ± 311371	10991747 ± 1757916	1.42399e+07	6.11764e+06	1.84366e+07	4.33388e+06	3.637e+06	1.79208e+07	1.7646e+07	2.7752e+07	1.47614e+07	3.14263e+07	6.93786e+06	6.07634e+06	4.10962e+06	1.61385e+07	5.62648e+06	3.05779e+06	6.05561e+06	3.94282e+06	6.04017e+06	5.88272e+06	9.96835e+06	3.78127e+07	3.6326e+06	7.76049e+06	3.32316e+06	3.32119e+06	1.23541e+07	8.73799e+06
51		ITIH2	P19823	Inter-alpha-trypsin inhibitor heavy chain H2	S+D	887484 ± 218015	711284 ± 129220	447267 ± 198226	1322480 ± 0	221016			1.52836e+06			913081					894028		528539	1.13372e+06			88825.4	119258					1.32248e+06
52		LGALS1	P09382	Galectin-1	D	456397406 ± 80755025	240142466 ± 22386861	369934847 ± 29369676	209700381 ± 27933187	2.17114e+08	1.73544e+09	2.6402e+08	2.87621e+08	2.50338e+08	1.72834e+08	2.67414e+08	3.69111e+08	4.11116e+08	4.29475e+08	1.60419e+08	1.47843e+08	6.67908e+07	9.62429e+07	4.05431e+08	6.8984e+08	5.46807e+08	2.39794e+08	4.13107e+08	1.66855e+08	1.2771e+08	6.23046e+08	2.80915e+08	1.41128e+08	9.2638e+07	1.65978e+08	9.92674e+07	6.49306e+07
53		LGALS3BP	Q08380	Galectin-3-binding protein	S+D	115606415 ± 13267136	233192223 ± 22016773	125017382 ± 8054514	197678428 ± 9501194	1.50371e+08	5.29582e+07	2.10146e+08	4.05545e+07	2.19305e+07	7.16141e+07	2.6167e+08	2.59062e+08	1.25294e+08	5.24315e+08	1.07754e+08	1.39731e+08	1.35792e+08	3.40398e+08	1.99946e+08	1.09511e+08	2.02673e+08	9.00195e+07	5.91913e+07	8.48324e+07	1.28948e+08	2.34486e+08	2.38422e+08	2.45562e+08	1.42775e+08	9.54463e+07	1.53262e+08	2.73796e+08
54		LUM	P51884	Lumican	S+D	37131863 ± 2695142	74002273 ± 5350993	30643563 ± 2537716	49948034 ± 4675000	5.20035e+07	1.96423e+07	4.95703e+07	1.771e+07	1.57901e+07	4.41662e+07	6.10406e+07	1.11832e+08	4.62748e+07	1.349e+08	4.93435e+07	4.51268e+07	4.38764e+07	8.66624e+07	5.53527e+07	2.14076e+07	4.53796e+07	1.02532e+07	1.05802e+07	2.83635e+07	4.3168e+07	1.20241e+08	3.39851e+07	4.46942e+07	2.53996e+07	2.99276e+07	3.79865e+07	5.74026e+07
55		MCAM	P43121	Cell surface glycoprotein MUC18	S	21874863 ± 1580046	30116324 ± 2899527	43895189 ± 3314697	15803214 ± 953510	7.78025e+06	4.28127e+07	2.7967e+07	1.72855e+07	1.61748e+07	1.93763e+07	2.17274e+07	1.8333e+07	6.04485e+07	5.70815e+07	2.63203e+07	2.25112e+07	9.08319e+06	1.70365e+07	2.1851e+07	8.12732e+07	6.24716e+07	4.20701e+07	5.41049e+07	2.29734e+07	2.25222e+07	2.11313e+07	2.68732e+07	1.6673e+07	1.20842e+07	1.64854e+07	8.84678e+06	8.52852e+06
56		NOV	P48745	Protein NOV homolog	S+D	1434299 ± 644576	978948 ± 144659	305467 ± 70675	1104994 ± 88086	300897	3.66709e+06		334908				386965		1.78064e+06	453572	514839		1.75872e+06	535401			263314	117686			1.22957e+06	980422
57		NRCAM	Q92823	Neuronal cell adhesion molecule	S	16426638 ± 1590054	16504919 ± 1155851	17064804 ± 1869228	6904738 ± 678067	4.89345e+06	3.3846e+07	1.85077e+07	7.06742e+06	9.02109e+06	2.86163e+07	1.30345e+07	7.22881e+06	2.78277e+07	2.64787e+07	1.34061e+07	1.27345e+07	9.34861e+06	1.851e+07	8.05171e+06	3.58781e+07	7.70587e+06	2.22333e+07	3.28364e+07	6.83979e+06	5.90842e+06	3.31086e+06	8.42041e+06	1.88203e+06	6.38499e+06	1.18321e+07	1.40202e+07	2.48263e+06
58		OLFML3	Q9NRN5	Olfactomedin-like protein 3	S+D	3525405 ± 488125	7915470 ± 701226	3757186 ± 316708	5395776 ± 578264	9.01829e+06	574633	1.21577e+06	2.60665e+06	648900	3.02952e+06	7.58408e+06	1.74053e+07	5.25785e+06	1.16088e+07	6.09628e+06	4.21737e+06	3.94872e+06	6.87401e+06	4.06359e+06		7.37156e+06	2.25478e+06	2.91289e+06	3.55676e+06	2.38354e+06	1.3015e+07	5.32528e+06	2.08887e+06	4.84533e+06	2.59798e+06	1.72506e+06	8.17293e+06
59		POSTN	Q15063	Periostin (Isoform 4)	S	3134621 ± 299315	2663756 ± 361408	2891382 ± 329300	2866152 ± 269931	705120	2.56084e+06		5.93516e+06	4.34914e+06	2.80828e+06	2.44919e+06	994194	1.15111e+06	7.56236e+06	4.43022e+06	945353	859788	2.70327e+06	672605	2.26287e+06	6.69496e+06	4.67884e+06	4.03502e+06	811821	1.08355e+06	6.83664e+06	1.45067e+06	1.94082e+06	2.90422e+06	2.73813e+06	1.20359e+06	2.98899e+06
60		POSTN	Q15063	Periostin (Isoform 5)	S	42233522 ± 2780656	85591780 ± 11259074	54399142 ± 9375100	90486687 ± 6031782	4.34018e+07	6.09571e+07	6.0779e+07	1.59885e+07	1.90004e+07	5.97503e+07	3.57577e+07	9.47641e+07	6.82592e+07	2.57831e+08	5.32304e+07	3.47115e+07	3.26177e+07	5.77289e+07	2.15784e+07	1.90079e+08	9.02637e+07	1.21828e+07	3.29187e+07	1.91052e+07	1.46665e+07	1.27321e+08	1.23538e+08	1.49537e+08	4.73918e+07	6.97023e+07	7.12787e+07	4.46374e+07
61		POSTN	Q15063	Periostin (Isoform 7)	S	254409 ± 23894	638226 ± 37693		804767 ± 0	220618						288200	691531						584920												804767
62		PTPRF	P10586	Receptor-type tyrosine-protein phosphatase F	S	576213 ± 125005	444113 ± 58068	5097422 ± 984183	722806 ± 137261				399429		752997			644754		356209			331377	6.79556e+06	1.63967e+07	1.94629e+06	1.45891e+06	2.81691e+06		1.17013e+06		753024				1.11865e+06	296747
63		PRG4	Q92954	Proteoglycan 4	S+D	767344 ± 95354	1003663 ± 172718	1262514 ± 237708			690011	1.2194e+06		859164	300796		279921				721873	1.10446e+06	1.9084e+06	448421		1.77674e+06		1.56238e+06
64		PRNP	P04156	Major prion protein	S	1327885 ± 176869	2577889 ± 397246	2262705 ± 316905	1771524 ± 224549	2.2674e+06		1.58322e+06		89339.5	781647	1.91782e+06	4.2425e+06	3.37107e+06	6.12389e+06		815761	51097.9	863017	3.65237e+06	4.0927e+06	1.76446e+06			1.53899e+06	265003	2.57946e+06	1.52939e+06	4.8875e+06	1.12147e+06	1.50035e+06	171019	611493
65		SEMA7A	O75326	Semaphorin-7A	S	2046305 ± 167913	677656 ± 45340	873395 ± 82745	961514 ± 105798	1.02199e+06	1.64608e+06	2.69197e+06	2.19757e+06	1.63069e+06	4.28885e+06	846975	612046	839210		765345	700180	180764	968389	1.39594e+06	927881	1.37482e+06	1.52347e+06	508366	197037	186248	1.87183e+06	872864	1.9927e+06	105082	736262	969200	182654
66		SERPINE2	P07093	Glia-derived nexin	S+D	1308395 ± 1631	2708954 ± 1444872		3601045 ± 1518920	1.30609e+06	1.3107e+06						4.75231e+06	665597													5.74912e+06	1.45297e+06
67		SERPINE2	P07093	Glia-derived nexin	S+D	40684320 ± 3002259	58327240 ± 6846799	64021222 ± 5114322	92269304 ± 11775931	7.71641e+07	4.74861e+07	4.08402e+07	1.54516e+07	1.68096e+07	3.85116e+07	4.85271e+07	1.5682e+08	3.2822e+07	8.39378e+07	4.04224e+07	4.39994e+07	2.02893e+07	3.00002e+07	1.33097e+08	4.74983e+07	9.36396e+07	4.31552e+07	3.913e+07	4.07999e+07	5.08286e+07	2.72964e+08	9.58483e+07	8.03338e+07	4.90595e+07	5.38553e+07	3.09993e+07	6.28245e+07
68		SSC5D	A1L4H1	Soluble scavenger receptor cysteine-rich domain-containing protein SSC5D	S+D	1114301 ± 99195	1653932 ± 139121	6200272 ± 2267462	2561311 ± 212742	1.65489e+06		1.04282e+06		469976	1.55976e+06	844060	3.55738e+06	2.29283e+06	1.56109e+06	783240	1.15078e+06	1.29007e+06	942132	4.51484e+06	1.36869e+07					399046	5.3357e+06	600019	2.06222e+06	1.94199e+06	2.40803e+06	3.49805e+06	2.08317e+06
69		SPOCK1	Q08629	Testican-1	S+D	168147926 ± 11137384	113514121 ± 3753608	127698940 ± 5811435	93574672 ± 5634747	7.42343e+07	2.90917e+08	9.04701e+07	2.08626e+08	1.97103e+08	2.01735e+08	1.1395e+08	1.26395e+08	1.25381e+08	1.42944e+08	1.32781e+08	1.03642e+08	6.62343e+07	9.72224e+07	1.10693e+08	1.00872e+08	8.73412e+07	1.57966e+08	2.01074e+08	1.38003e+08	9.79429e+07	1.56856e+08	1.05818e+08	7.62169e+07	5.73842e+07	1.0753e+08	1.12546e+08	3.86708e+07
70		SPON2	Q9BUD6	Spondin-2	S+D	7775264 ± 1193397	26021760 ± 3449221	11850798 ± 1010088	25420969 ± 1340727	1.267e+07	1.15436e+06	2.00776e+06	312969	1.62605e+06	1.91769e+07	1.74788e+07	4.83926e+07	1.27202e+06	6.77687e+07	1.10957e+07	1.32898e+07	1.04587e+07	2.98747e+07	1.49116e+07	2.74429e+06	2.0757e+07	3.09755e+06	1.25381e+07	1.01116e+07	1.87955e+07	3.64504e+07	2.39371e+07	2.36268e+07	1.59878e+07	1.2781e+07	2.75771e+07	3.75868e+07
71		SRPX	P78539	Sushi repeat-containing protein SRPX	S+D	2074839 ± 238928	3005412 ± 182866	5410569 ± 480718	3351332 ± 672015	3.19369e+06	439561	2.45563e+06	1.76649e+06	563196		4.03046e+06	4.4424e+06	3.89576e+06	3.49682e+06	2.44925e+06	3.73704e+06	670176	2.34644e+06	8.81656e+06	7.6886e+06	7.3956e+06	2.85063e+06		2.06204e+06	3.64998e+06	1.88978e+06	3.41506e+06	1.119e+07	767009	83629.5		2.76249e+06
72		SRPX2	O60687	Sushi repeat-containing protein SRPX2	S+D	1607366 ± 75895	1770681 ± 154735	452012 ± 45877	2133889 ± 101377	1.55751e+06	2.33565e+06	2.32821e+06	1.5608e+06	1.29452e+06	1.09838e+06	1.07649e+06	2.68377e+06		2.93946e+06	1.61663e+06	755973	748587	1.87966e+06				525995	511754	181383	588914	2.88734e+06	1.90283e+06	2.25412e+06	1.36801e+06	2.37546e+06	3.00588e+06	1.1436e+06
73		SVEP1	Q4LDE5	Sushi, von Willebrand factor type A, EGF and pentraxin domain-containing protein 1	S+D	9524884 ± 3808494	1975545 ± 287712	1405258 ± 230300	2393446 ± 441320	546114	3.22542e+07	1.15941e+06			4.13978e+06		4.46396e+06	1.20591e+06	1.95278e+06	962402			1.29267e+06	984048	1.8533e+06			2.43283e+06	350855		5.37735e+06	2.33396e+06	3.68355e+06		394876		177495
74		TGFBI	Q15582	Transforming growth factor-beta-induced protein ig-h3	S+D	63188082 ± 4925484	50599439 ± 5779013	35244436 ± 2619121	39736882 ± 5091664	9.18583e+07	9.47257e+07	9.12773e+07	2.38805e+07	1.6665e+07	4.17755e+07	8.21342e+07	1.05167e+08	8.21056e+07	9.0447e+07	1.92999e+07	1.69842e+07	8.05165e+06	3.21411e+07	6.1946e+07	4.58638e+07	5.35542e+07	1.6567e+07	2.84706e+07	1.84725e+07	2.18371e+07	1.03971e+08	6.96067e+07	4.48609e+07	1.07587e+07	1.17501e+07	1.30636e+07	2.41472e+07
75		THBS1	P07996	Thrombospondin-1	S+D	196643705 ± 14171290	334995872 ± 30703550	285893507 ± 20058191	425121836 ± 45797567	3.72018e+08	1.89716e+08	1.92448e+08	9.43489e+07	7.35646e+07	2.46443e+08	2.07967e+08	7.22446e+08	2.33263e+08	5.45179e+08	2.58421e+08	2.533e+08	1.27597e+08	2.04765e+08	4.92271e+08	2.47476e+08	4.85476e+08	2.12278e+08	1.95315e+08	1.90761e+08	1.77678e+08	1.1426e+09	3.56823e+08	3.63357e+08	2.16446e+08	2.62078e+08	3.17597e+08	3.16954e+08
76		THBS2	P35442	Thrombospondin-2	S+D	2397639 ± 493188	3089794 ± 336389	5453464 ± 1481662	2486691 ± 281306	1.42507e+06	8.25154e+06	376224		370709	1.8658e+06	2.0965e+06	2.94597e+06	3.59489e+06	8.00781e+06	2.85031e+06	1.59196e+06	978224	1.6594e+06	2.47546e+06	1.75162e+06	2.89408e+07	1.64573e+06	634446	1.27275e+06	1.45349e+06	6.76174e+06	1.5654e+06	1.35319e+06	2.6296e+06	2.48974e+06	1.17011e+06	1.43705e+06
77		THY1	P04216	Thy-1 membrane glycoprotein	S	3474443 ± 518113	3329113 ± 440783	3783850 ± 786733	2804576 ± 444526	4.24755e+06	5.97608e+06				1.25943e+06	2.41471e+06	8.18737e+06	1.75728e+06		892359	4.38996e+06	2.44653e+06	2.30118e+06	4.69847e+06	1.24473e+06	1.58753e+07	2.05587e+06	704393	949084	959097	9.13487e+06	4.39799e+06	999895	1.37175e+06	598962	507710	2.62086e+06
78		TYRO3	Q06418	Tyrosine-protein kinase receptor TYRO3	S	773560 ± 94590	572150 ± 29777	1038521 ± 491701	442814 ± 83313		959960				913742	446979	786380	398804		627965	710500	324671	584581					1.73389e+06		343151				324992	560636
79		VCAN	P13611	Versican core protein	S+D	12159146 ± 1216829	22177746 ± 1000059	34853355 ± 5836664	26542992 ± 1153862	7.27833e+06	8.54445e+06	1.74072e+07	3.80126e+06	2.9609e+06	2.2686e+07	2.24359e+07	1.34892e+07	2.15249e+07	3.52846e+07	2.15282e+07	1.94033e+07	1.76396e+07	2.63745e+07	1.1642e+07	1.23055e+07	1.22681e+08	9.60912e+06	1.08875e+07	4.13869e+07	3.54614e+07	4.12512e+07	2.38736e+07	2.68693e+07	1.79213e+07	1.90769e+07	3.23327e+07	2.4476e+07
80		VTN	P04004	Vitronectin	S+D	973948 ± 0				973948
1	ECM-modification	ADAMTS1	Q9UHI8	A disintegrin and metalloproteinase with thrombospondin motifs 1	S+D	773595 ± 170663	782556 ± 213838	1460599 ± 72311	1511487 ± 30821				1.26714e+06		808674	244970				1.08497e+06			480143			1.02722e+06	1.5114e+06	1.81202e+06	1.79906e+06	1.15329e+06				1.56919e+06	1.56043e+06	1.40484e+06
2		ADAMTS2	O95450	A disintegrin and metalloproteinase with thrombospondin motifs 2	S+D	682465 ± 210973	1017711 ± 0			980826						384104	1.01771e+06
3		ADAMTSL1	Q8N6G6	ADAMTS-like protein 1	S+D	1011169 ± 157036	794704 ± 140927	10581801 ± 4187410	7608333 ± 821667	610820			532079	953127	2.38363e+06	576189	1.45539e+06			963614	111445		648364			2.65209e+06		2.11412e+06	3.57014e+07	1.85962e+06	1.60655e+06		2.1293e+06	1.10749e+07	1.19183e+07	1.24629e+07	6.45802e+06
4		AEBP1	Q8IUX7	Adipocyte enhancer-binding protein 1	S+D	1036533 ± 85763	2572570 ± 243484	2289618 ± 252781	2133065 ± 175963	918998	1.99478e+06	780239	556624	708002	1.78155e+06	515535	3.77983e+06	2.01702e+06	5.75636e+06	2.26542e+06	1.4689e+06	561779	2.15867e+06	1.90552e+06	1.73313e+06	5.81402e+06	1.21856e+06	1.27647e+06	696488	3.38314e+06	2.14381e+06	519804	4.491e+06	1.62453e+06	1.52077e+06	2.66239e+06	1.96916e+06
5		BGN	P21810	Biglycan	S+D	4587856 ± 330510	6604462 ± 850432	5280533 ± 442457	13744204 ± 1243144	8.83251e+06	4.9824e+06	2.26346e+06	5.47111e+06	3.45465e+06	5.0292e+06	2.08167e+06	1.65901e+07	2.77605e+06	1.30228e+07	3.561e+06	3.89486e+06	261605	6.12483e+06	2.80671e+06	1.02754e+07	4.99732e+06	4.07191e+06	8.30603e+06	5.19901e+06	1.30735e+06	1.9538e+07	5.28257e+06	2.38934e+07	2.77286e+06	2.12183e+07	1.73203e+07	6.18404e+06
6		BSG	P35613	Basigin	S	3648618 ± 358327	3309027 ± 246429	6181687 ± 604029	2756421 ± 166662	1.32243e+06	1.73444e+06	2.78816e+06	2.46136e+06	2.77042e+06	7.03825e+06	7.42526e+06	1.48783e+06	2.50642e+06	4.08837e+06	5.20858e+06	3.2232e+06	1.12559e+06	5.5232e+06	847110	3.50416e+06	6.88158e+06	8.17398e+06	1.4138e+07	5.31192e+06	4.41506e+06	2.03722e+06	2.0316e+06		2.46799e+06	4.71558e+06	2.57256e+06	2.71357e+06
7		CD44	P16070	CD44 antigen	S	2094617 ± 280414	2482725 ± 267708	1312478 ± 90262	2663881 ± 477523	419665	5.2774e+06		2.20783e+06	1.36579e+06	1.2769e+06	2.02012e+06	2.72347e+06		5.62988e+06	1.83823e+06	1.49965e+06	1.54588e+06	1.65925e+06	1.6288e+06		866688	2.1835e+06	1.44069e+06	792934	962249	6.62069e+06	1.41768e+06		1.43702e+06	699808		3.1442e+06
8		CILP	O75339	Cartilage intermediate layer protein 1	S+D	168597800 ± 24082437	193006193 ± 18528616	196828654 ± 18502457	212729407 ± 27834140	1.61558e+08	7.22731e+07	2.15301e+08	2.63052e+07	2.86817e+07	5.1376e+08	1.62306e+08	2.69977e+08	4.08424e+08	2.06221e+08	7.43916e+07	1.03369e+08	4.0441e+07	2.4822e+08	2.71381e+08	4.01394e+08	9.43369e+07	2.20217e+08	1.91174e+07	2.57655e+08	1.13699e+08	1.79996e+08	5.07492e+08	4.52902e+08	7.57743e+07	2.96518e+07	2.03093e+08	4.01977e+07
9		CST3	P01034	Cystatin-C	S+D	193704691 ± 13655137	318660010 ± 14129827	256849479 ± 11515850	232542565 ± 7361894	1.41018e+08	1.61109e+08	1.93413e+08	9.49624e+07	1.22242e+08	3.62905e+08	2.80283e+08	2.89089e+08	2.47934e+08	4.96774e+08	3.12197e+08	2.64791e+08	2.15049e+08	4.04787e+08	2.09535e+08	2.20784e+08	3.63903e+08	2.0103e+08	3.83932e+08	2.19787e+08	1.98975e+08	1.9773e+08	2.24845e+08	1.9205e+08	2.42529e+08	3.35715e+08	2.47666e+08	1.87262e+08
10		CTHRC1	Q96CG8	Collagen triple helix repeat-containing protein 1	S+D		379914 ± 68538	1490308 ± 288720	1235331 ± 296121								987850			181031	195054	242293	293341	213738	1.13992e+06	4.8689e+06		1.57947e+06	309933	829883	4.82108e+06	971543	471708	246331	271750		629578
11		DAG1	Q14118	Dystroglycan	S	12024062 ± 1062765	32836446 ± 2444824	14922131 ± 851384	22908577 ± 2248496	9.76149e+06	1.17351e+07	1.62609e+07	4.20586e+06	2.62201e+06	2.41916e+07	1.53915e+07	4.51303e+07	2.07032e+07	6.39491e+07	2.5298e+07	2.19843e+07	1.55934e+07	3.71968e+07	2.15378e+07	1.261e+07	2.27826e+07	1.71098e+07	1.45047e+07	8.24375e+06	7.66631e+06	5.54269e+07	2.87454e+07	1.08547e+07	1.73571e+07	2.15889e+07	9.4347e+06	1.69524e+07
12		DCN	P07585	Decorin	S+D	63762919 ± 4402964	135333299 ± 14131483	83724223 ± 6358459	158969222 ± 12942596	1.11171e+08	4.09024e+07	7.0125e+07	3.50428e+07	2.83652e+07	6.89727e+07	9.17608e+07	2.94082e+08	6.85426e+07	2.60605e+08	6.75664e+07	6.94631e+07	7.19563e+07	1.15118e+08	1.42506e+08	5.73333e+07	1.42196e+08	3.84458e+07	3.69998e+07	9.06889e+07	7.79002e+07	3.3492e+08	1.34216e+08	2.08573e+08	7.09024e+07	7.5052e+07	1.45777e+08	1.43344e+08
13		EFEMP1	Q12805	EGF-containing fibulin-like extracellular matrix protein 1	S+D	6967541 ± 666260	16396045 ± 1839068	16423215 ± 1279157	25158470 ± 2736549	1.32364e+07	2.50428e+06	1.53664e+06	3.09732e+06	1.17411e+07	7.92655e+06	8.73044e+06	4.28361e+07	2.72069e+06	2.02994e+07	1.48693e+07	1.24858e+07	8.29631e+06	1.32648e+07	3.27393e+07	1.61736e+07	2.24246e+07	9.84379e+06	8.22065e+06	1.73436e+07	8.21693e+06	6.43021e+07	1.24934e+07	6.30729e+06	1.34565e+07	2.71242e+07	2.85216e+07	2.39042e+07
14		EFEMP2	O95967	EGF-containing fibulin-like extracellular matrix protein 2	S+D	2661081 ± 248274	3962149 ± 460859	2623816 ± 290142	4697361 ± 554312	4.10401e+06	1.91036e+06	3.4136e+06	162593	1.13866e+06	5.18037e+06	2.71798e+06	7.22559e+06	2.97353e+06	9.65259e+06	2.44603e+06	1.14483e+06	1.25086e+06	3.04161e+06	5.38656e+06	4.70404e+06	2.98301e+06	402654	1.02227e+06	3.38503e+06	483142	1.21145e+07	4.14258e+06	7.73528e+06	1.52574e+06	2.70034e+06	1.81037e+06	2.85274e+06
15		ELN	P15502	Elastin	S+D	874229 ± 291780	1517093 ± 162607	2524565 ± 377550	1470190 ± 177865			343546	394586		1.88456e+06		604703	870491		3.10991e+06	2.18076e+06	788846	1.54785e+06	2.00046e+06		6.59561e+06	3.22757e+06	2.32209e+06	705304	296355	590471			2.05542e+06	2.50301e+06	1.69597e+06	506081
16		HTRA1	Q92743	Serine protease HTRA1	S+D	15420441 ± 1299425	44587710 ± 2718019	26136977 ± 684463	53512684 ± 1381697	1.30553e+07	1.71802e+07	8.53418e+06	5.33787e+06	8.85012e+06	2.60781e+07	2.89073e+07	5.03956e+07	2.38923e+07	7.85006e+07	4.02382e+07	3.60902e+07	2.65046e+07	5.64924e+07	2.38315e+07	1.85335e+07	2.39339e+07	2.49153e+07	3.06443e+07	2.84296e+07	3.26708e+07	5.8157e+07	6.87617e+07	5.25177e+07	4.53838e+07	4.37648e+07	6.15036e+07	4.45003e+07
17		KAZALD1	Q96I82	Kazal-type serine protease inhibitor domain-containing protein 1	S+D	269346 ± 0	559163 ± 78784		757151 ± 188313	269346									831887		413916	431686													490837	1.02347e+06
18		LAMA4	Q16363	Laminin subunit alpha-4	S+D	77396113 ± 4509665	110037496 ± 5088802	121552202 ± 5278892	120187168 ± 2547292	1.22231e+08	6.88992e+07	7.22953e+07	3.9288e+07	3.98971e+07	9.5841e+07	1.03321e+08	1.44739e+08	8.44395e+07	1.62117e+08	1.04083e+08	1.10298e+08	5.52127e+07	1.09374e+08	1.16232e+08	1.31992e+08	1.99947e+08	1.08785e+08	9.23587e+07	1.04727e+08	9.6824e+07	1.42584e+08	1.43111e+08	1.1059e+08	1.24209e+08	1.18476e+08	1.0597e+08	9.63709e+07
19		LAMB1	P07942	Laminin subunit beta-1	S+D	92792758 ± 4551030	104337680 ± 7501538	92919713 ± 3452709	94779668 ± 4417644	1.25744e+08	1.05845e+08	9.40594e+07	5.0578e+07	4.63615e+07	1.17817e+08	1.09144e+08	1.54999e+08	1.01033e+08	1.91166e+08	6.93699e+07	6.858e+07	4.16821e+07	1.03534e+08	1.02112e+08	9.37225e+07	1.35138e+08	5.72053e+07	9.68877e+07	9.09493e+07	7.44231e+07	1.36355e+08	1.27695e+08	1.16521e+08	6.48265e+07	7.96776e+07	7.22045e+07	6.61781e+07
20		LAMB2	P55268	laminin subunit beta-2	S+D	5775637 ± 584777	9182261 ± 585261	7069257 ± 458285	11912358 ± 630355	6.2947e+06	2.43736e+06	6.68167e+06	1.39587e+06	1.85576e+06	9.9864e+06	1.17777e+07	1.53459e+07	6.86034e+06	1.27073e+07	4.90739e+06	4.24549e+06	1.06284e+07	9.58107e+06	6.10316e+06	3.16888e+06	8.86039e+06	4.47414e+06	5.52395e+06	8.77496e+06	1.25793e+07	1.25298e+07	9.06673e+06	8.1237e+06	1.22594e+07	2.02446e+07	7.34872e+06	1.38136e+07
21		LAMC1	P11047	Laminin subunit gamma-1	S+D	118696157 ± 8549322	151045966 ± 10412238	156407283 ± 8408341	144185729 ± 7632559	1.51847e+08	9.85388e+07	1.15848e+08	4.97956e+07	4.94178e+07	2.16121e+08	1.49305e+08	2.16468e+08	1.40894e+08	2.74085e+08	1.17933e+08	1.01602e+08	5.71974e+07	1.49143e+08	1.85508e+08	2.26844e+08	2.26336e+08	8.41831e+07	9.36922e+07	1.52224e+08	1.26064e+08	2.08904e+08	1.88135e+08	2.04711e+08	9.35583e+07	1.04088e+08	1.11816e+08	9.80871e+07
22		LOX	P28300	Protein-lysine 6-oxidase	S+D	4385999 ± 405114	6489389 ± 747595	5436203 ± 637571	6610948 ± 1067294	9.75317e+06	4.83295e+06	1.00625e+06	3.35507e+06	1.90244e+06	4.98696e+06	4.86514e+06	1.74016e+07	2.24287e+06	8.18724e+06	6.10841e+06	4.70521e+06	2.4454e+06	4.33497e+06	1.25002e+07	4.90372e+06		5.05529e+06	5.4777e+06	3.69456e+06	985784	2.30914e+07	5.76588e+06	5.57529e+06	3.32144e+06	4.96345e+06	2.58281e+06	976398
23		LOXL1	Q08397	Lysyl oxidase homolog 1	S+D	334863 ± 73168	637909 ± 186391	427679 ± 37709	334309 ± 0	438339						231387				901505			374313				322155	547121	413761		334309
24		LOXL2	Q9Y4K0	Lysyl oxidase homolog 2	S+D	27394532 ± 2595640	39266428 ± 3473952	41710005 ± 5843995	30411989 ± 2107090	1.20323e+07	9.72474e+06	1.14198e+07	2.27708e+07	3.4542e+07	4.71311e+07	5.41409e+07	1.90716e+07	1.61152e+07	3.15295e+07	3.49471e+07	4.94999e+07	8.83171e+07	3.53847e+07	2.27466e+07	2.04485e+07	1.98975e+07	1.25707e+08	1.70318e+07	1.97767e+07	6.63618e+07	2.22447e+07	1.48262e+07	1.31064e+07	4.50843e+07	2.69768e+07	4.88205e+07	4.1825e+07
25		LTBP1	Q14766	Latent-transforming growth factor beta-binding protein 1	S+D	12387205 ± 1957520	6461334 ± 992939	1550441 ± 225740	7195676 ± 1347930	2.15963e+07	5.16966e+06	5.78612e+06	2.85252e+06	340650	3.90305e+07	1.19347e+07	2.02635e+07	8.54268e+06	4.66891e+06	1.15058e+06	969814	1.07195e+06	8.56192e+06	767888	2.26515e+06	1.84519e+06	959135	221937	135900	4.65789e+06	2.70785e+07	7.79385e+06	9.53872e+06	688938	688600	1.97419e+06	2.60696e+06
26		LTBP2	Q14767	Latent-transforming growth factor beta-binding protein 2	S+D	6193833 ± 693453	4475154 ± 358597	3556219 ± 461714	2893439 ± 580705	7.19398e+06	1.52262e+07	1.31951e+06	2.82797e+06	1.79375e+06	6.81049e+06	8.18489e+06	7.16511e+06	1.95143e+06	2.66698e+06	4.09224e+06	1.95321e+06	5.31889e+06	8.17821e+06	825869	1.54121e+06		2.58605e+06	5.91128e+06	7.9497e+06	2.52319e+06	1.20208e+07	2.04797e+06	694486	688444	1.84886e+06	1.87438e+06	1.07913e+06
27		MFAP2	P55001	Microfibrillar-associated protein 2	S+D	655208 ± 59180	1428128 ± 369084	1137249 ± 187237	1192331 ± 179243	577104	1.09702e+06		275123		616850	709941	1.99272e+06		2.13928e+06			152388			506238	3.38033e+06	792629	1.10304e+06	505681	535577	3.36686e+06	820184	731479	497293		944943	793224
28		MFAP4	P55083	Microfibril-associated glycoprotein 4	S+D	4492218 ± 414640	18485721 ± 2036171	7420538 ± 787891	24484002 ± 2470526	6.62807e+06	1.68922e+06	1.45587e+06	9.75211e+06	3.71666e+06	3.69229e+06	4.51131e+06	2.70858e+07	1.02033e+06	4.57892e+07	1.55385e+07	1.16604e+07	1.5053e+07	1.32528e+07	1.45535e+07	1.85688e+06	1.90296e+06	3.40383e+06	5.5843e+06	1.11609e+07	1.34814e+07	6.21177e+07	1.47874e+07	1.47312e+07	1.81971e+07	1.22926e+07	2.52622e+07	2.39998e+07
29		MFAP5	Q13361	Microfibrillar-associated protein 5	S+D	908100 ± 0	462623 ± 78352	547613 ± 0	798562 ± 171311					908100				715433	1.00764e+06	351685	167774	70581.9							547613		1.29339e+06	1.4826e+06		186340	231909
30		MFGE8	Q08431	Lactadherin	S+D	66514001 ± 11151354	66427796 ± 4694856	10243773 ± 1207552	115527483 ± 10682008	2.95051e+07	5.36935e+07	5.17943e+07	1.80745e+07	3.37969e+07	2.41291e+08	3.74425e+07	8.37509e+07	8.53247e+07	1.00425e+08	2.86324e+07	2.57247e+07	4.27499e+07	9.83868e+07	2.92156e+07	8.85657e+06	7.61082e+06	5.83378e+06	7.29709e+06	7.65952e+06	5.23298e+06	4.45451e+07	9.71567e+07	2.10347e+08	6.88435e+07	1.77809e+08	1.85308e+08	2.46836e+07
31		MMP1	P03956	Interstitial collagenase	S+D	1598518 ± 98001	1830961 ± 199346	3600080 ± 654825	2593048 ± 924236		1.00696e+06	1.29616e+06	2.69454e+06	1.74154e+06	1.37065e+06	1.48127e+06		3.06992e+06	1.36225e+06	3.56321e+06	1.44863e+06	814674	727085	2.38677e+06	3.26626e+06	1.35028e+07	925925	616900	4.08511e+06	416803	272760			1.86782e+06	8.01804e+06		213571
32		MMP14	P50281	Matrix metalloproteinase-14	S	695084 ± 127918	1499269 ± 123793	3183524 ± 494390	3203794 ± 239863				270259	1.01663e+06		798362	1.62429e+06	799030		2.2309e+06	2.51061e+06	836130	994658				4.79347e+06	4.98942e+06	1.32546e+06	1.62576e+06	3.53612e+06			3.44647e+06	4.91557e+06	1.92034e+06	2.20047e+06
33		MMP2	P08253	72 kDa type IV collagenase	S+D	63829611 ± 5038246	104816091 ± 10242353	107464378 ± 6284437	155258428 ± 12511657	9.52417e+07	7.443e+07	7.76744e+07	1.64334e+07	1.92675e+07	1.0726e+08	5.65003e+07	1.88521e+08	9.36252e+07	2.22743e+08	4.97572e+07	5.60662e+07	4.35657e+07	7.94346e+07	1.53719e+08	1.03262e+08	1.64223e+08	6.16224e+07	4.57536e+07	1.23766e+08	9.99043e+07	3.25007e+08	1.90021e+08	1.88741e+08	7.35658e+07	9.81027e+07	1.02244e+08	1.09127e+08
34		MMP8	P22894	Neutrophil collagenase	S+D	603251 ± 76102	735460 ± 48902	850588 ± 114518	2738409 ± 191854			1.16362e+06	730756	323472	608171	190237	539395	674148	1.30228e+06	1.10574e+06	407423	431114	688118	246060	1.51194e+06		370875		1.36947e+06	754588	4.18707e+06	3.64514e+06	2.67379e+06		842423	2.65887e+06	2.42316e+06
35		NID1	P14543	Nidogen-1	S+D	36277440 ± 2780658	39235529 ± 2953307	49117027 ± 2587760	35698277 ± 3105433	4.25706e+07	6.62922e+07	3.09941e+07	1.72397e+07	8.69698e+06	4.95571e+07	3.85914e+07	5.77709e+07	4.2417e+07	7.38394e+07	3.13224e+07	2.84536e+07	1.2471e+07	2.83745e+07	5.00361e+07	6.99522e+07	7.76278e+07	3.28412e+07	4.37107e+07	3.78539e+07	3.17973e+07	6.49752e+07	6.00035e+07	5.01868e+07	1.61941e+07	1.79169e+07	1.84347e+07	2.21769e+07
36		NID2	Q14112	Nidogen-2	S+D	6431279 ± 594722	7367264 ± 607798	3963277 ± 238355	8924550 ± 815331	1.43823e+07	5.30746e+06	4.65417e+06	6.75798e+06	2.054e+06	8.81075e+06	3.05231e+06	1.33788e+07	1.34757e+07	6.88137e+06	4.76452e+06	3.84507e+06	4.08081e+06	5.14457e+06	2.90086e+06	4.71115e+06	7.43628e+06	3.72181e+06	2.79425e+06	3.10699e+06	3.0716e+06	1.22441e+07	1.9091e+07	1.13345e+07	3.80746e+06	5.40232e+06	7.56946e+06	3.02294e+06
37		P3H1	Q32P28	Prolyl 3-hydroxylase 1	S	721194 ± 119457	1193433 ± 177010	1184631 ± 198686	808472 ± 185508	258803	1.62751e+06		177108		984273	558276	2.31789e+06	1.29228e+06	1.73157e+06	407912	217511			1.45891e+06		3.47297e+06	554182	826287	519349	276088	1.88853e+06			214671	480225	650460
38		P4HA1	P13674	Prolyl 4-hydroxylase subunit alpha-1	S+D	1031522 ± 144950	1273294 ± 55885	3638118 ± 313528	706831 ± 52047	1.94506e+06	1.62425e+06		204060	698482		685751	1.98916e+06	1.00751e+06	1.38777e+06	1.29347e+06	1.36905e+06	1.13415e+06	731940	2.09017e+06	4.46742e+06	2.87053e+06	4.14737e+06	7.97353e+06	1.44297e+06	2.47482e+06	1.25776e+06	616857		482855	814989	369101	699429
39		PCOLCE	Q15113	Procollagen C-endopeptidase enhancer 1	S+D	25461054 ± 2154009	40687356 ± 4720828	34561322 ± 3887773	40196081 ± 3136838	5.01406e+07	2.45248e+07	3.10876e+07	6.47471e+06	7.539e+06	3.1718e+07	2.67427e+07	8.45778e+07	3.24668e+07	9.16754e+07	1.76193e+07	1.4881e+07	1.69728e+07	2.66185e+07	6.38025e+07	3.20036e+07	8.06968e+07	1.20625e+07	9.59196e+06	2.30415e+07	2.07304e+07	7.50912e+07	5.47965e+07	5.67514e+07	1.80742e+07	1.99018e+07	3.03063e+07	2.64513e+07
40		PCOLCE2	Q9UKZ9	Procollagen C-endopeptidase enhancer 2	S+D	39157812 ± 2991148	63035181 ± 5366551	34234211 ± 1033915	57638531 ± 2107796	2.82876e+07	7.01528e+07	4.35118e+07	1.59106e+07	1.59082e+07	6.03949e+07	3.99388e+07	5.36185e+07	7.02034e+07	1.42204e+08	4.90339e+07	3.93273e+07	2.71127e+07	5.97461e+07	3.87502e+07	4.14586e+07	4.33917e+07	2.64985e+07	3.07254e+07	3.38286e+07	2.49867e+07	5.97485e+07	8.54649e+07	6.53258e+07	5.1876e+07	5.14216e+07	5.06328e+07	3.90001e+07
41		PLAUR	Q03405	Urokinase plasminogen activator surface receptor	S			812864 ± 378883	784539 ± 0															1.34869e+06				277042							784539
42		PLOD1	Q02809	Procollagen-lysine,2-oxoglutarate 5-dioxygenase 1	S+D	11095450 ± 541876	14464834 ± 868824	8200422 ± 735099	11382213 ± 1080925	1.56893e+07	8.66768e+06	1.21494e+07	4.86678e+06	8.84561e+06	1.42418e+07	1.32075e+07	2.23148e+07	1.24615e+07	2.03296e+07	1.22452e+07	1.06369e+07	5.06494e+06	1.8201e+07	1.27197e+07	1.58375e+07	2.82892e+06	7.33474e+06	2.42144e+06	5.20533e+06	1.10553e+07	2.06919e+07	1.77435e+07	1.71169e+07	4.8039e+06	3.08775e+06	3.11202e+06	1.31195e+07
43		PLOD2	O00469	Procollagen-lysine,2-oxoglutarate 5-dioxygenase 2	S+D	503759 ± 75637		208375 ± 0		242075					623228	645973														208375
44		PLOD3	O60568	Procollagen-lysine,2-oxoglutarate 5-dioxygenase 3	S+D	3514569 ± 217689	4956753 ± 343345	6497827 ± 509608	2842124 ± 189316	2.77395e+06	2.67521e+06	3.93985e+06	3.43802e+06	1.30646e+06	6.15678e+06	4.31171e+06	5.37147e+06	6.18569e+06	9.01777e+06	2.52536e+06	4.8569e+06	1.70762e+06	5.03247e+06	4.07555e+06	4.96441e+06	8.83808e+06	6.88092e+06	1.32615e+07	4.58798e+06	2.87638e+06	3.34324e+06	4.93854e+06	3.87185e+06	2.88785e+06	1.67978e+06	1.99047e+06	1.18314e+06
45		PODN	Q7Z5L7	Podocan	S	1514080 ± 331520	1198632 ± 90639	2202503 ± 525138	1702075 ± 138427	157292		615910			2.84828e+06	2.43484e+06	893348	885587	723265	1.48871e+06	949227	919721	2.53056e+06				440914		2.6902e+06	3.4764e+06	742369	1.80205e+06	2.0855e+06	1.01404e+06	1.53211e+06	3.62683e+06	1.11163e+06
46		PPIC	P45877	Peptidyl-prolyl cis-trans isomerase C	S	4548726 ± 176679	7549053 ± 818953	5945106 ± 392999	5145216 ± 395292	3.07808e+06	6.8375e+06	3.89746e+06	4.394e+06	3.61956e+06	5.15575e+06	4.85874e+06	6.7922e+06	6.69762e+06	2.01896e+07	6.47765e+06	4.40339e+06	3.18405e+06	5.09885e+06	3.9533e+06	3.32962e+06	1.12717e+07	6.19617e+06	5.82335e+06	3.81946e+06	7.22215e+06	4.48569e+06	5.70627e+06	1.05388e+07	5.73337e+06	3.75976e+06	1.53287e+06	4.25974e+06
47		PRELP	P51888	Prolargin	S+D	1821417 ± 220376	4386173 ± 554980	1265745 ± 123393	5362492 ± 794094	3.74607e+06		1.55725e+06	489774	261095	2.46488e+06	2.40943e+06	1.22378e+07	776642	6.23845e+06	2.65762e+06	2.91661e+06	1.69242e+06	4.18364e+06		1.05331e+06	2.33589e+06		1.11173e+06	739363	1.08844e+06	1.76545e+07	3.45881e+06	2.64816e+06	2.32731e+06	2.0504e+06	5.75832e+06	3.6399e+06
48		PRSS1	P07477	Trypsin-1	S+D	20474078 ± 3049785	18800023 ± 2813092	14730083 ± 1797660	15453287 ± 3422335	6.38957e+07	1.05444e+07	1.32683e+07	3.56032e+06	7.59285e+06	1.12643e+07	3.31928e+07	6.20959e+07	1.84282e+07	1.12629e+07	8.52831e+06	1.10121e+07	3.85912e+06	1.64136e+07		2.79152e+06	2.7169e+07	1.48358e+07		1.80124e+07	1.08418e+07	5.71049e+07	9.66743e+06	2.8442e+06	7.75178e+06	7.12477e+06		8.2266e+06
49		PXDN	Q92626	Peroxidasin homolog	S+D	30936945 ± 2174621	52032148 ± 4579243	46335054 ± 1224450	53299708 ± 4047479	5.67401e+07	2.95444e+07	3.34396e+07	1.00635e+07	1.55595e+07	3.50795e+07	3.61319e+07	9.44086e+07	6.8818e+07	9.01079e+07	3.11403e+07	2.52643e+07	1.59351e+07	3.85508e+07	5.25302e+07	5.84658e+07	4.23724e+07	3.64967e+07	4.89256e+07	3.53365e+07	5.02181e+07	1.07742e+08	7.24138e+07	5.50198e+07	3.52106e+07	3.97182e+07	3.47932e+07	2.82009e+07
50		PZP	P20742	Pregnancy zone protein	S+D		870915 ± 0		3402439 ± 1081504								870915														1.87296e+06	4.93192e+06
51		SCUBE3	Q8IX30	Signal peptide, CUB and EGF-like domain-containing protein 3	S+D	6400333 ± 777520	7520279 ± 752621	5136857 ± 261190	7325350 ± 299565	2.53359e+06	6.18624e+06	4.96096e+06	1.69461e+06	1.49598e+06	1.40173e+07	1.39136e+07	1.39387e+07	2.98427e+06	1.55684e+07	5.13046e+06	4.0826e+06	2.81893e+06	8.11862e+06	5.9209e+06	5.42699e+06	8.42024e+06	3.12088e+06	3.77815e+06	5.6904e+06	3.60045e+06	1.12875e+07	6.78644e+06	5.22022e+06	8.09847e+06	7.70188e+06	7.13502e+06	5.04789e+06
52		SERPINE1	P05121	Plasminogen activator inhibitor 1	S+D	77067870 ± 4797889	92014021 ± 5183450	76234144 ± 5008973	90794264 ± 7873408	8.90326e+07	1.31358e+08	8.46925e+07	3.53595e+07	3.7404e+07	9.26095e+07	6.90193e+07	1.24688e+08	1.22115e+08	1.29226e+08	7.30644e+07	8.62955e+07	2.87357e+07	7.99741e+07	8.07352e+07	5.14164e+07	5.64029e+07	8.54151e+07	1.35476e+08	9.63987e+07	2.77944e+07	1.94781e+08	9.76227e+07	6.26579e+07	5.62113e+07	1.25141e+08	6.9571e+07	2.95757e+07
53		SERPINH1	P50454	Serpin H1	S+D	102155194 ± 5114480	81959493 ± 5486970	63229513 ± 3339280	37507514 ± 3351150	9.85522e+07	1.41318e+08	9.27736e+07	5.67412e+07	5.88051e+07	1.42267e+08	1.24629e+08	1.49177e+08	7.53956e+07	1.17093e+08	6.94683e+07	6.87376e+07	3.53123e+07	5.85317e+07	8.22393e+07	7.53773e+07	6.43086e+07	6.27971e+07	9.28773e+07	3.18392e+07	3.31679e+07	8.17954e+07	5.23009e+07	4.21482e+07	1.73379e+07	2.9347e+07	2.01142e+07	1.95089e+07
54		SPARC	P09486	Sparc	S+D	756629293 ± 43752604	1329894981 ± 91691493	1140600684 ± 64029629	1162718340 ± 79089758	1.05773e+09	5.88871e+08	9.80628e+08	3.37437e+08	3.98978e+08	9.33269e+08	9.99492e+08	2.04272e+09	1.27278e+09	2.359e+09	9.02492e+08	9.81812e+08	5.71892e+08	1.17857e+09	1.88323e+09	1.38281e+09	1.39566e+09	9.14282e+08	1.10397e+09	6.39264e+08	6.64982e+08	2.23952e+09	1.23272e+09	1.47642e+09	6.94489e+08	7.03292e+08	8.51909e+08	9.4068e+08
55		SRGN	P10124	Serglycin	S+D	1564251 ± 323319	2394853 ± 976064	3974760 ± 0	5221387 ± 0	3.4168e+06	911824	495189				1.43319e+06	5.77257e+06	573344			838649			3.97476e+06							5.22139e+06
56		TIMP1	P01033	Metalloproteinase inhibitor 1	S+D	41530988 ± 1796917	72283120 ± 5100185	47929855 ± 3995185	109818992 ± 17827635	5.0179e+07	5.64961e+07	2.97686e+07	3.26492e+07	2.48184e+07	4.29457e+07	5.38599e+07	1.23218e+08	4.75046e+07	1.23232e+08	5.13215e+07	4.39801e+07	4.79849e+07	6.87411e+07	8.73176e+07	4.0099e+07	8.94464e+07	3.13356e+07	3.11261e+07	2.56896e+07	3.04948e+07	3.923e+08	7.49305e+07	5.63112e+07	5.33984e+07	6.56173e+07	5.7612e+07	6.85636e+07
57		TIMP2	P16035	Metalloproteinase inhibitor 2	S+D	75181276 ± 5228724	148317402 ± 9594058	74563652 ± 2255408	136482415 ± 6299936	7.51102e+07	6.26159e+07	6.09716e+07	3.54013e+07	4.6629e+07	1.42147e+08	1.03394e+08	1.45265e+08	9.52736e+07	2.89789e+08	1.29734e+08	1.12233e+08	1.00519e+08	1.65408e+08	7.67015e+07	6.83083e+07	8.89571e+07	6.50734e+07	1.01979e+08	6.2093e+07	5.88328e+07	2.29276e+08	1.30463e+08	1.09247e+08	9.57717e+07	1.4843e+08	1.22865e+08	1.19325e+08
58		TIMP4	Q99727	Metalloproteinase inhibitor 4	S+D	6746955 ± 1030826	7574891 ± 547668	12539481 ± 1631833	10062176 ± 435704	6.47033e+06	3.7785e+06	2.76032e+06	2.61872e+06	1.83732e+06	2.24358e+07	7.3277e+06	9.23837e+06	2.12854e+06	1.09721e+07	3.87695e+06	4.86635e+06	1.07124e+07	1.12296e+07	3.07828e+07	1.5005e+07	2.46073e+07	2.4558e+06	2.17302e+06	3.8034e+06	8.949e+06	1.10513e+07	1.00174e+07	5.51582e+06	1.07103e+07	7.73213e+06	1.53831e+07	1.00252e+07
59		TNC	P24821	Tenascin	S+D	6089374 ± 491886	6000675 ± 737022	9492044 ± 1045988	7339590 ± 1081375	3.64939e+06	1.05861e+07	3.04119e+06	4.0812e+06	2.72223e+06	9.39548e+06	9.15006e+06	3.71651e+06	1.20771e+07	1.43879e+07	4.82606e+06	2.24308e+06	725542	4.02854e+06	1.06127e+07	6.7848e+06	1.95085e+06	6.71798e+06	2.46628e+07	1.0409e+07	5.30628e+06	2.13833e+07	1.28847e+07	8.91529e+06	2.76789e+06	2.07293e+06	1.1481e+06	2.20491e+06
60		TNXB	P22105	Tenascin-X	S+D	24306509 ± 2454157	16596878 ± 3012190	19128141 ± 577162	30362026 ± 6963067	2.93459e+07	6.09978e+07	1.65306e+07	1.75729e+07	1.08688e+07	2.03905e+07	1.44391e+07	6.32183e+07	1.62085e+07	1.29455e+07	8.0983e+06	8.88845e+06	2.68673e+06	4.13228e+06	2.25731e+07	2.26526e+07	2.16415e+07	1.45941e+07	1.80574e+07	2.15541e+07	1.28242e+07	1.39041e+08	1.33803e+07	3.00617e+07	4.96153e+06	5.53197e+06	1.45611e+07	4.9966e+06
61		TNFRSF11B	O00300	Tumor necrosis factor receptor superfamily member 11B	S+D	4458120 ± 729063	5877460 ± 903279	11135220 ± 1474124	3979110 ± 515063	3.31118e+06	1.54058e+07	5.02302e+06	652582	314537	2.9228e+06	3.57696e+06	1.58402e+07	4.72335e+06	1.38174e+07	2.32372e+06	3.35796e+06	919008	160529	2.21001e+07	1.00612e+07	2.86745e+07	1.67761e+06	2.69035e+06	7.73445e+06	5.00834e+06	1.12451e+07	2.67695e+06	6.2822e+06	1.93786e+06	2.74493e+06	1.32099e+06	1.6457e+06
62		FBN1	P35555	Fibrillin-1	S+D	50227880 ± 3760435	104838776 ± 10861629	68584701 ± 7484085	129006063 ± 17238786	8.89251e+07	4.65924e+07	4.1346e+07	1.38714e+07	2.72178e+07	7.59289e+07	5.77136e+07	2.44322e+08	1.05481e+08	1.6738e+08	4.77045e+07	5.67362e+07	3.38433e+07	7.84049e+07	1.6663e+08	1.14281e+08	6.19266e+07	3.71902e+07	3.19607e+07	3.17889e+07	3.63161e+07	3.92326e+08	1.09946e+08	1.47039e+08	5.71595e+07	6.97832e+07	6.90809e+07	5.77081e+07
63		FBN2	P35556	Fibrillin-2	S+D	3659531 ± 728720	5616089 ± 1294921	2967310 ± 419959	3717154 ± 1274038	1.49192e+07	3.65172e+06	2.71947e+06	632942	275611	1.36306e+06	2.05474e+06	2.09481e+07	5.63323e+06	4.08673e+06	464434	887466		1.67661e+06	9.19302e+06	3.51971e+06	3.23788e+06	1.29048e+06	1.55404e+06	1.17432e+06	801725	1.50586e+07	1.91151e+06		805670	335071		474880
64		ITIH5	Q86UX2	Inter-alpha-trypsin inhibitor heavy chain H5	S+D	6402181 ± 607378	11059879 ± 987055	9562266 ± 862701	10623978 ± 882591	1.80033e+06	9.49876e+06	5.63169e+06	3.3229e+06	2.37116e+06	1.30082e+07	9.18224e+06	952319	1.3541e+07	2.24054e+07	1.32249e+07	1.37929e+07	6.51448e+06	6.98804e+06	2.46849e+06	9.6792e+06	1.28453e+07	1.34289e+07	1.89474e+07	6.90319e+06	2.66339e+06	3.65598e+06	1.784e+07	6.62801e+06	1.38489e+07	1.89136e+07	7.99485e+06	5.48647e+06
65		QSOX1	O00391	Sulfhydryl oxidase 1	S	28493447 ± 1462550	40040339 ± 3225608	33069210 ± 2382572	47102557 ± 4402378	4.18654e+07	3.42633e+07	2.9925e+07	1.42408e+07	1.54669e+07	2.87305e+07	3.49623e+07	7.00821e+07	2.96688e+07	7.38708e+07	3.4319e+07	2.3079e+07	1.72468e+07	3.20159e+07	5.16621e+07	4.15382e+07	5.73557e+07	1.89455e+07	2.05565e+07	2.10982e+07	2.03283e+07	1.15374e+08	4.63843e+07	3.96077e+07	2.72139e+07	3.86456e+07	3.35324e+07	2.89603e+07
1	ER-based	CALR	P27797	Calreticulin	S	72372756 ± 5208687	56735661 ± 5445163	66730880 ± 3410050	49586688 ± 5776727	1.1836e+08	1.18373e+08	8.23374e+07	3.269e+07	3.42923e+07	4.74575e+07	7.30985e+07	1.37184e+08	6.2788e+07	4.53541e+07	4.71259e+07	5.23356e+07	1.91055e+07	3.32569e+07	1.02271e+08	9.27231e+07	6.26482e+07	7.09965e+07	5.67362e+07	3.88925e+07	4.28488e+07	1.40928e+08	3.93304e+07	2.99751e+07	3.74208e+07	3.37913e+07	3.58968e+07	2.9764e+07
2		CALU	O43852	Calumenin (Isoform 3)	S	93624271 ± 6890693	85314186 ± 8904026	64005724 ± 6012702	36225828 ± 4093332	1.1223e+08	9.2089e+07	1.34428e+08	2.71507e+07	3.12288e+07	1.0552e+08	1.52723e+08	1.36856e+08	7.33272e+07	1.98707e+08	4.66143e+07	2.93701e+07	3.04383e+07	8.18859e+07	8.20758e+07	9.40403e+07	1.38863e+08	3.30468e+07	3.35472e+07	3.0361e+07	3.61054e+07	9.13377e+07	5.02427e+07	4.30929e+07	1.3924e+07	8.51474e+06	1.86356e+07	2.78331e+07
3		CALU	O43852	Calumenin (Isoform 4)	S	498722 ± 64356	929072 ± 93433	2752878 ± 876769	305202 ± 0	588151			303512		822815	280411	994668	1.21756e+06		251534	1.84335e+06	549043	718272	589162	2.19188e+06	7.86959e+06		360887								305202
4		ERP29	P30040	Endoplasmic reticulum resident protein 29	S	8982311 ± 571596	4254525 ± 700574	5044569 ± 639766	3381523 ± 228004	3.42787e+06	1.25634e+07	1.52251e+07	9.16998e+06	5.55389e+06	9.206e+06	7.72995e+06	1.94174e+06	1.50446e+07	2.215e+06	3.56028e+06	3.08187e+06	228629	3.70955e+06	543916	967905	1.68731e+06	1.01184e+07	8.61489e+06	1.04503e+07	2.9292e+06	2.75067e+06	6.57735e+06	3.65114e+06	2.07287e+06	2.61062e+06	4.006e+06	2.00201e+06
5		ERP44	Q9BS26	Endoplasmic reticulum resident protein 44	S	734436 ± 73480	1656698 ± 165940	1515061 ± 246617	1199520 ± 165780	321017		550366	557728		1.07564e+06	1.16743e+06	1.80972e+06	998417	3.57484e+06	1.07461e+06	980013		1.50259e+06	379297			2.31225e+06	3.2468e+06	512550	1.12441e+06	1.56281e+06	3.06904e+06	492499	631903	859683		581195
6		FKBP10	Q96AY3	Peptidyl-prolyl cis-trans isomerase FKBP10	S	2932726 ± 275777	1552605 ± 147861	2150191 ± 207525	1866270 ± 202054	2.6206e+06	2.48768e+06	5.96851e+06		2.87965e+06	898347	2.74158e+06	3.4203e+06	461267	619336	2.00044e+06	1.91699e+06	819143	1.63075e+06	1.37041e+06		952318	4.32153e+06	1.29048e+06	2.35391e+06	2.6125e+06	2.65316e+06	1.11821e+06	4.71973e+06	826382	1.56009e+06	698667	1.48765e+06
7		GANAB	Q14697	Neutral alpha-glucosidase AB	S	6358982 ± 212040	3481772 ± 256049	5790880 ± 544157	1965580 ± 60491	7.03726e+06	7.12056e+06	6.5621e+06	4.50345e+06	4.06088e+06	7.25289e+06	7.97573e+06	5.651e+06	5.90937e+06	2.68878e+06	2.49538e+06	3.1647e+06	844521	3.61865e+06	1.74872e+06	8.49112e+06	4.33807e+06	8.81837e+06	1.15904e+07	3.17483e+06	2.37464e+06	1.76799e+06	2.25123e+06		1.62397e+06	1.87276e+06	2.31195e+06
8		HSP90B1	P14625	Endoplasmin	S	28930412 ± 1544401	31962784 ± 1269589	31636161 ± 1216423	26559828 ± 1438290	2.59134e+07	4.91693e+07	1.73637e+07	1.91703e+07	2.48073e+07	3.41905e+07	3.18984e+07	3.52445e+07	4.08129e+07	4.494e+07	2.0763e+07	2.67073e+07	2.40384e+07	3.12334e+07	1.78114e+07	3.71675e+07	3.49586e+07	3.5017e+07	4.2827e+07	2.3712e+07	2.99596e+07	2.96589e+07	3.89322e+07	3.71818e+07	1.96895e+07	3.04881e+07	1.59983e+07	1.39699e+07
9		HSPA5	P11021	78 kDa glucose-regulated protein	S	144287211 ± 8054334	105734106 ± 5639723	153849304 ± 7428875	81432729 ± 5375997	9.11981e+07	2.59924e+08	1.10994e+08	1.07883e+08	1.33101e+08	1.44644e+08	1.62267e+08	1.2806e+08	9.50755e+07	1.66644e+08	8.16084e+07	1.30678e+08	4.52527e+07	9.28202e+07	1.18231e+08	1.97786e+08	1.80153e+08	1.98006e+08	2.01755e+08	8.48032e+07	9.62106e+07	1.38195e+08	1.29231e+08	6.5183e+07	7.87073e+07	6.50566e+07	4.1553e+07	5.21027e+07
10		HYOU1	Q9Y4L1	Hypoxia up-regulated protein 1	S	1098482 ± 175272	595155 ± 62661	2042173 ± 462566	1057417 ± 153156	663727	988031			824297	2.61721e+06	399141	292760	875269		341756	978482		487509				3.07542e+06	4.12275e+06	371041	599482	260924	1.51686e+06		650153	2.15667e+06	702484
11		LMAN2	Q12907	Vesicular integral-membrane protein VIP36	S	39297552 ± 4856021	26573469 ± 3952736	7144935 ± 583348	19156829 ± 4182935	6.7915e+07	8.83798e+07	6.83283e+07	1.0029e+07	1.24309e+07	1.26602e+07	1.53398e+07	7.54407e+07	5.24347e+07	2.92116e+07	1.09985e+07	8.19601e+06	2.99334e+06	6.73941e+06	2.13138e+06	4.77703e+06	1.1077e+07	4.6744e+06	6.06455e+06	1.3967e+07	7.3232e+06	6.74534e+07	2.20727e+07	1.69752e+07	3.03855e+06	3.75351e+06		1.64767e+06
12		MANF	P55145	Mesencephalic astrocyte-derived neurotrophic factor	S+D	1566134 ± 158901	687202 ± 0	2285205 ± 826847	491419 ± 84232			1.00019e+06	2.15736e+06	2.07398e+06	1.03301e+06		687202									840763	865400	5.14945e+06			282275	419785	772198
13		MIA3	Q5JRA6	Transport and Golgi organization protein 1 homolog	S	461475 ± 78581		753697 ± 108026	794061 ± 0		915676		428978		258695	242553											534986	1.35186e+06	360853	767087					794061
14		PDIA3	P30101	Protein disulfide-isomerase A3	S	34105189 ± 2378111	43285354 ± 6441562	38704097 ± 2293554	31882935 ± 2035835	4.25409e+07	4.94707e+07	4.40565e+07	1.15758e+07	8.65642e+06	4.1176e+07	4.12602e+07	5.61553e+07	3.99027e+07	1.38768e+08	1.86142e+07	2.36408e+07	6.99897e+06	1.89172e+07	4.2038e+07	5.617e+07	5.42855e+07	3.6613e+07	4.70337e+07	1.5716e+07	1.90726e+07	5.46233e+07	4.21795e+07	3.90307e+07	2.03596e+07	3.02819e+07	2.29792e+07	1.37264e+07
15		PDIA4	P13667	Protein disulfide-isomerase A4	S	39857787 ± 5491865	11582354 ± 844796	18516370 ± 2821810	10820063 ± 636687	1.45542e+07	1.22998e+08	1.47398e+07	4.88859e+07	2.7836e+07	2.78139e+07	2.21766e+07	1.07856e+07	1.86764e+07	6.05205e+06	1.9406e+07	1.0801e+07	3.43713e+06	1.19182e+07	3.71734e+06	4.38061e+06	6.62684e+06	3.74546e+07	5.48048e+07	1.04218e+07	1.22086e+07	1.46806e+07	9.50741e+06	6.25315e+06	1.18656e+07	1.70162e+07	1.19886e+07	4.42901e+06
16		PDIA6	Q15084	Protein disulfide-isomerase A6	S	11098736 ± 1012059	6761501 ± 791725	10835633 ± 800129	6621392 ± 608446	1.27269e+07	2.4389e+07	7.23592e+06	4.81445e+06	8.37138e+06	4.69572e+06	1.54578e+07	1.60301e+07	1.22144e+07	5.84942e+06	1.86943e+06	7.12791e+06	2.69093e+06	1.54827e+06	1.49652e+07	2.02891e+07	1.29693e+07	5.37221e+06	1.0117e+07	5.22332e+06	6.91341e+06	1.52648e+07	7.20423e+06	2.49241e+06	7.06968e+06	2.78301e+06	6.1876e+06	5.348e+06
17		PRKCSH	P14314	Glucosidase 2 subunit beta	S+D	20831594 ± 2028199	14733003 ± 842064	18670001 ± 1288430	11048967 ± 627711	9.19952e+06	4.58e+07	2.07531e+07	6.52902e+06	9.07042e+06	3.08246e+07	2.36444e+07	2.13223e+07	1.65006e+07	2.18444e+07	1.15301e+07	1.15962e+07	5.18935e+06	1.51479e+07	1.30443e+07	2.36393e+07	1.11153e+07	2.2473e+07	3.5448e+07	1.14435e+07	1.35266e+07	1.93633e+07	1.44865e+07	8.67008e+06	1.09781e+07	7.71548e+06	8.45738e+06	7.67186e+06
18		RCN1	Q15293	Reticulocalbin-1	S	31969033 ± 1943442	29893939 ± 1977728	26014123 ± 3023612	13430929 ± 1439318	3.12223e+07	4.98048e+07	4.13932e+07	1.26685e+07	1.84267e+07	2.7165e+07	4.31026e+07	3.81152e+07	3.25839e+07	5.34554e+07	2.05324e+07	1.7456e+07	1.36241e+07	3.34907e+07	3.43945e+07	4.55327e+07	5.91879e+07	2.22454e+07	9.57819e+06	2.69368e+06	8.46643e+06	3.09641e+07	2.34234e+07	1.28926e+07	6.06469e+06	6.82377e+06	3.84898e+06	9.99887e+06
19		RCN3	Q96D15	Reticulocalbin-3	S	937860 ± 205093	1320937 ± 426346	255029 ± 0		2.12562e+06	816069		517299			292453		3.77252e+06		1.19184e+06	183293	136094					255029
20		SDF4	Q9BRK5	45 kDa calcium-binding protein	S	24718122 ± 1104076	30442339 ± 1841431	19734822 ± 497015	27923106 ± 1379997	2.44878e+07	2.95291e+07	3.0702e+07	1.18871e+07	2.07482e+07	2.07819e+07	3.48909e+07	3.88245e+07	2.86957e+07	5.21928e+07	1.78629e+07	2.05278e+07	1.80989e+07	3.68937e+07	2.01144e+07	2.48559e+07	2.29091e+07	1.45171e+07	1.79662e+07	1.74071e+07	2.03739e+07	4.79098e+07	3.12758e+07	2.41129e+07	2.62859e+07	2.60638e+07	1.99436e+07	1.98699e+07
21		SEC22B	O75396	Vesicle-trafficking protein SEC22b	S	1446764 ± 87220	812969 ± 60827	1759865 ± 97299	539599 ± 50876	411753	2.06446e+06	1.46767e+06	1.2256e+06	1.30813e+06	2.28816e+06	1.36157e+06	532520		1.08691e+06	1.11337e+06	869580	462466			2.30179e+06	2.45971e+06	1.30372e+06	1.87763e+06	1.68937e+06	926969	1.01335e+06	514904		262234	800681	290600	355829
22		SIL1	Q9H173	Nucleotide exchange factor SIL1	S	10839783 ± 1008797	9686537 ± 765624	7989707 ± 1337691	11157707 ± 1091545	1.93981e+06	1.20018e+07	1.31641e+07	8.34386e+06	2.42649e+07	5.6778e+06	1.04863e+07	7.47585e+06	1.56866e+07	1.46696e+07	4.88244e+06	1.86506e+06	1.43462e+07	8.87998e+06		336263		1.54134e+07	1.04348e+07	1.55178e+06	1.22123e+07	5.19279e+06	1.15141e+07	1.73492e+07	2.07673e+07	3.41468e+06	2.15631e+06	1.77096e+07
23		TMED10	P49755	Transmembrane emp24 domain-containing protein 10	S	2024688 ± 0					2.02469e+06
24		TMEM67	Q5HYA8	Meckelin	S	10806230 ± 1778669	3419867 ± 361405	8276314 ± 1032289	3515874 ± 499158	2.7013e+06	3.84438e+07	4.58627e+06	1.04005e+07	8.14358e+06	6.72818e+06	4.64005e+06	4.14875e+06	8.43952e+06	2.28553e+06	3.91002e+06	2.1299e+06	462335	2.56302e+06	9.90284e+06	2.16426e+07	2.76479e+06	7.49428e+06	1.2362e+07	3.01961e+06	748039	7.17283e+06	7.38506e+06	2.74604e+06	829980	1.93553e+06	1.02581e+06
25		TXNDC5	Q8NBS9	Thioredoxin domain-containing protein 5	S	6139643 ± 595330	5455765 ± 333424	10501093 ± 789116	3918635 ± 459928	7.42728e+06	1.17125e+07	4.50109e+06	1.14253e+06	3.4619e+06	1.14678e+07	3.26433e+06	9.66672e+06	6.76058e+06	4.68496e+06	3.7564e+06	6.38069e+06	2.75292e+06	4.18809e+06	6.73259e+06	2.13102e+07	4.39433e+06	1.1198e+07	1.27007e+07	7.56537e+06	9.60634e+06	1.09256e+07	4.08803e+06	1.8341e+06	1.62501e+06	3.68459e+06	2.8779e+06	2.39521e+06
1	Immune-system	C1R	P00736	Complement C1r subcomponent	S+D	39130780 ± 4027477	92890663 ± 6648960	72206028 ± 6663480	92677328 ± 4476664	3.50926e+07	1.91904e+07	5.3064e+07	1.36997e+07	1.14546e+07	5.12911e+07	9.0123e+07	1.43041e+08	6.00925e+07	1.67644e+08	8.85555e+07	4.21564e+07	5.79427e+07	9.08024e+07	8.066e+07	4.58339e+07	1.53172e+08	2.68825e+07	2.02015e+07	7.54631e+07	1.03229e+08	1.22552e+08	1.02094e+08	1.2292e+08	6.50331e+07	6.22325e+07	5.34918e+07	1.20418e+08
2		C1S	P09871	Complement C1s subcomponent	S+D	144436658 ± 19951950	269559726 ± 25817322	211906525 ± 36464867	175609706 ± 10593389	5.99567e+07	1.03712e+08	4.38974e+08	4.14902e+07	5.08723e+07	1.87745e+08	1.28307e+08	2.57481e+08	2.46048e+08	4.91203e+08	1.29686e+08	9.67249e+07	1.22317e+08	5.43457e+08	9.19253e+07	8.34823e+07	1.21691e+08	8.83155e+07	7.83499e+08	1.12913e+08	2.0152e+08	2.6993e+08	2.19387e+08	2.51519e+08	8.27227e+07	9.26814e+07	1.46938e+08	1.66091e+08
3		C1Q	Q07021	Complement C1q subcomponent	* *	13307497 ± 773521	8015508 ± 783244	7929754 ± 1044879	2710231 ± 489125	1.4785e+07	2.00638e+07	2.04031e+07	9.63086e+06	7.36693e+06	7.94041e+06	1.29624e+07	1.66924e+07	1.30558e+07	1.04262e+07	6.19598e+06	2.17471e+06	4.32124e+06	3.24229e+06	1.0708e+07	8.77796e+06	2.27581e+07	3.5051e+06	2.3898e+06	1.90262e+06	5.46663e+06	1.00988e+07	2.83644e+06	502309	847457	1.03494e+06	598011	3.05367e+06
4		C3	P01024	Complement C3	S+D	552394338 ± 25222756	1453304806 ± 108082629	632417049 ± 21280719	1413377261 ± 55654959	4.4854e+08	6.34067e+08	5.79437e+08	4.07429e+08	2.93151e+08	7.3098e+08	7.73158e+08	1.50415e+09	1.05019e+09	3.02602e+09	1.15767e+09	9.82344e+08	7.88354e+08	1.6644e+09	7.21906e+08	6.07379e+08	9.31894e+08	5.74642e+08	5.18547e+08	5.32322e+08	5.40228e+08	1.39901e+09	2.20617e+09	1.51093e+09	1.3992e+09	1.20227e+09	9.9873e+08	1.17733e+09
5		C4B	P0C0L5	Complement C4-B	S	2135403 ± 281826	4229546 ± 310431	5737619 ± 1333875	12053501 ± 734939	5.46127e+06	865134	1.06006e+06	303237	483683	3.77501e+06	2.99943e+06	8.41561e+06	4.84047e+06	3.56189e+06	4.9499e+06	1.8256e+06	2.41457e+06	3.59879e+06	1.53327e+06	2.19887e+07	1.89738e+06	3.11865e+06	3.74051e+06	2.1472e+06		1.63463e+07	1.8358e+07	1.28455e+07	1.32046e+07	1.34251e+07	5.00071e+06	5.19426e+06
6		CFB	P00751	Complement factor B	S+D	1941590 ± 192774	3786833 ± 378011	5814061 ± 643264	15379042 ± 1322205	802727	3.83883e+06	701303	1.5048e+06	1.13655e+06	3.84418e+06	1.76274e+06	2.89289e+06	8.80438e+06	5.81556e+06	3.27032e+06	1.7687e+06	1.25818e+06	2.6978e+06	3.01633e+06	5.28734e+06	7.04507e+06	837250	4.21687e+06	1.50033e+07	5.29229e+06	1.47376e+06	2.24998e+07	2.94122e+07	1.01407e+07	1.43732e+07	1.95689e+07	1.01847e+07
7		CFD	P00746	Complement factor D	S+D	245291659 ± 12195560	516400973 ± 51668037	349564950 ± 25969411	268198574 ± 24809277	2.73673e+08	3.68718e+08	3.40872e+08	1.50981e+08	1.59637e+08	2.06702e+08	2.16458e+08	5.40423e+08	7.49709e+08	1.20302e+09	4.18603e+08	2.94435e+08	1.55448e+08	2.53173e+08	4.17331e+08	5.91854e+08	5.5938e+08	3.36664e+08	2.38599e+08	1.45691e+08	1.57436e+08	3.45144e+08	5.91911e+08	3.52361e+08	1.76713e+08	1.78623e+08	9.84937e+07	1.34146e+08
8		CFH	P08603	Complement factor H	S+D	7557648 ± 1017929	5572226 ± 221457	5276401 ± 481250	4830300 ± 541197		1.62794e+07	1.28455e+06	1.23112e+07	612042	7.09683e+06	7.76187e+06	5.71404e+06	5.1062e+06	8.144e+06	6.67417e+06	5.74359e+06	4.06232e+06	3.56127e+06	5.4086e+06	2.11772e+06	5.13339e+06	1.01112e+07	9.40505e+06	1.71986e+06	3.03902e+06	1.22942e+07	6.10455e+06	1.78801e+06	2.55799e+06	5.63712e+06	4.2578e+06	1.17244e+06
9		CD59	P13987	CD59 glycoprotein	S+D	4770148 ± 455785	7661738 ± 404717	8018075 ± 401004	8393858 ± 476794	5.47586e+06	1.40445e+06	4.57462e+06	1.68221e+06	3.24852e+06	1.06818e+07	6.32358e+06	1.21154e+07	5.70396e+06	1.03166e+07	5.49916e+06	8.35656e+06	4.16229e+06	7.47816e+06	1.04083e+07	8.93263e+06	7.1204e+06	6.42489e+06	1.27193e+07	5.06953e+06	5.45147e+06	1.45097e+07	6.55311e+06	5.5567e+06	7.73676e+06	1.06974e+07	8.78812e+06	4.91522e+06
10		FCN1	O00602	Ficolin-1	S+D	3737143 ± 843426	2582360 ± 883956	2890389 ± 296760	583855 ± 169466	3.10775e+06	451175			68096.9	4.55281e+06	1.05059e+07				341463	1.32088e+06	815034	7.85206e+06	1.60376e+06	6.87242e+06	3.34516e+06	1.12312e+06	4.14287e+06	1.63675e+06	1.50865e+06		1.06391e+06		636452			51203.6
11		SERPING1	P05155	Plasma protease C1 inhibitor	S+D	5862126 ± 617591	3962633 ± 417142	2517924 ± 115562	2165451 ± 179409	3.16001e+06	3.39525e+06	4.73511e+06	3.13654e+06	2.48505e+06	1.11172e+07	1.30057e+07	5.75652e+06		2.25079e+06	3.69164e+06	2.03693e+06	1.92519e+06	8.11473e+06				3.05151e+06	2.00639e+06	2.28964e+06	2.72415e+06	2.28756e+06	580641	736468	1.55585e+06	2.80258e+06	3.68522e+06	3.50985e+06
12		MASP1	P48740	Mannan-binding lectin serine protease 1	S+D	732624 ± 108083	639194 ± 238768	1291256 ± 755392	1492147 ± 183078	704789				1.33112e+06	586835	307754	1.46505e+06	265768					186762		2.35954e+06				222969		1.4175e+06	1.51737e+06	2.67928e+06		120463		1.72613e+06
13		LBP	P18428	Lipopolysaccharide-binding protein	S+D				1201374 ± 0																							1.20137e+06
14		DPP7	Q9UHL4	Dipeptidyl peptidase 2	S+D	5359439 ± 666657	3148916 ± 365757	5116581 ± 447557	5605437 ± 476782	4.84157e+06	6.67882e+06	1.68401e+06	1.23431e+06	2.24933e+06	1.4736e+07	6.09208e+06	5.36027e+06	7.92715e+06	2.07016e+06	658441	2.14602e+06	1.54325e+06	2.33713e+06	5.86422e+06	1.09397e+07	401596	4.57759e+06	5.44526e+06	4.76272e+06	3.82499e+06	7.4762e+06	2.12624e+06	1.17428e+07	3.7514e+06	5.84866e+06	5.85019e+06	2.44255e+06
15		ERAP1	Q9NZ08	Endoplasmic reticulum aminopeptidase 1	S	1886845 ± 207111	1982373 ± 44949	2493788 ± 212185	1975372 ± 133464	980847	4.6519e+06	1.36164e+06	390272	967496	2.74299e+06	2.11277e+06	2.26545e+06	2.36307e+06	1.56447e+06	1.76758e+06	2.27105e+06	1.7397e+06	1.90529e+06	339119	2.54428e+06	789157	4.04251e+06	4.20398e+06	3.09366e+06	2.44381e+06	2.48437e+06	3.67662e+06	861053	1.80251e+06	2.14166e+06	1.12164e+06	1.73975e+06
16		FSTL1	Q12841	Follistatin-related protein 1	S	106664092 ± 6951251	120155231 ± 7028749	93588706 ± 8454887	113442854 ± 11388796	1.24786e+08	8.6748e+07	9.94464e+07	5.60484e+07	4.70975e+07	1.76633e+08	1.55889e+08	1.87785e+08	1.06738e+08	1.82689e+08	1.10042e+08	8.63985e+07	5.23873e+07	1.15047e+08	1.34838e+08	9.22751e+07	2.06319e+08	5.37631e+07	7.63833e+07	5.44332e+07	3.7109e+07	2.89366e+08	9.5022e+07	1.10213e+08	5.39685e+07	6.89625e+07	9.34291e+07	8.31391e+07
17		LAIR1	Q6GTX8	Leukocyte-associated immunoglobulin-like receptor 1	S	2468673 ± 198019	1028988 ± 68617	2895436 ± 710289	1452765 ± 334012	960048	2.87678e+06	2.70273e+06		1.59828e+06	4.40829e+06	2.26591e+06			1.08172e+06	714950	641282	1.41869e+06	1.2883e+06			7.07829e+06	945798		2.24012e+06	1.31754e+06				351718	940379	3.39497e+06	1.124e+06
18		PRDX4	Q13162	Peroxiredoxin-4	S	834407 ± 143448	824841 ± 208979	5242224 ± 897442	391911 ± 0	1.69491e+06	542208	563872	536636				1.12038e+06	529300						7.93086e+06	8.65604e+06		1.43061e+06	2.95139e+06			391911
19		QPCT	Q16769	Glutaminyl-peptide cyclotransferase	S+D	471434 ± 57572	3004377 ± 300971	2741773 ± 286414	2802412 ± 311260	529407			277188	607705			530895	1.84574e+06	4.81283e+06	3.40168e+06	6.62894e+06	2.21278e+06	1.59777e+06	670736	2.26986e+06		5.46001e+06	1.34551e+06	3.64402e+06	3.0605e+06	957436	3.4688e+06	1.8067e+06	6.68516e+06	4.26318e+06	377409	2.0582e+06
20		SIAE	Q9HAT2	Sialate O-acetylesterase	S+D	1482840 ± 128734	2288511 ± 187584	9126105 ± 2929468	2793426 ± 128151	1.74225e+06		1.01969e+06	1.16366e+06	542254	2.78193e+06	1.64724e+06	3.12112e+06	3.27712e+06	4.06499e+06	255281	1.36069e+06	1.5694e+06	2.37098e+06		698953	4.49241e+07	4.02802e+06	2.41075e+06	1.57365e+06	1.12113e+06	3.85839e+06	2.72106e+06	2.95961e+06	2.40617e+06	1.74449e+06	4.0213e+06	1.84297e+06
21		CREG1	O75629	Protein CREG1	S+D	848971 ± 157582	1307080 ± 182497	4829692 ± 505797	3031607 ± 434633	105733	1.95001e+06	1.34152e+06			662908	184682	456698	3.55632e+06	2.64343e+06	1.05495e+06	612180	214946	611040				4.86988e+06	7.03643e+06	5.26896e+06	2.1435e+06	320381	4.39192e+06	9.09394e+06	1.38667e+06	3.28951e+06	2.17164e+06	567186
22		HLA-A	P05534	HLA class I histocompatibility antigen, A-24 alpha chain	S	2033073 ± 116461	3096087 ± 187502	7001758 ± 385001	4004121 ± 235424		2.29056e+06		2.17794e+06	2.77407e+06	1.27931e+06	1.64347e+06	1.07031e+06	3.57395e+06	3.48651e+06	4.15269e+06	4.70681e+06	1.6337e+06	3.04864e+06	2.10046e+06	5.07236e+06	6.63015e+06	9.7675e+06	7.52641e+06	8.7138e+06	9.20162e+06	2.75597e+06	3.94172e+06	2.6878e+06	6.30768e+06	3.12337e+06	2.84641e+06	6.3659e+06
23		HLA-A	P18462	HLA class I histocompatibility antigen, A-25 alpha chain	S	3791428 ± 197676	8886189 ± 406979	15395963 ± 1032184	10185634 ± 460564	2.67093e+06	2.54504e+06	2.71239e+06	3.47092e+06	6.38414e+06	4.4039e+06	4.35268e+06	7.15536e+06	5.81801e+06	1.21952e+07	1.07047e+07	1.11202e+07	4.98236e+06	1.02275e+07	5.69142e+06	2.72592e+07	1.08549e+07	2.1017e+07	1.76568e+07	1.09342e+07	1.43583e+07	9.02727e+06	1.66877e+07	7.98642e+06	1.05041e+07	1.04025e+07	1.02151e+07	6.47638e+06
24		HLA-B	P01889	HLA class I histocompatibility antigen, B-7 alpha chain	S	1171883 ± 148471	1734568 ± 182162	1483927 ± 289499	1217066 ± 128706	469604	1.38918e+06	855246		199747	1.42274e+06	2.69477e+06	775022	2.69933e+06	2.33959e+06	1.06986e+06	1.2866e+06	146020	3.82556e+06				464427	3.14966e+06	1.16188e+06	1.15974e+06	670289	2.23923e+06	1.27665e+06	661394		1.23777e+06
25		PTX3	P26022	Pentraxin-related protein PTX3	S+D	43729735 ± 3255563	56980884 ± 5050999	53471406 ± 4280858	66998193 ± 9163220	8.43813e+07	6.55896e+07	3.40649e+07	3.46325e+07	2.86052e+07	2.01707e+07	3.8664e+07	1.19402e+08	2.79641e+07	8.51364e+07	6.2154e+07	5.1651e+07	2.24597e+07	3.00986e+07	7.75342e+07	4.93381e+07	1.07718e+08	4.94758e+07	2.53768e+07	2.3536e+07	4.13214e+07	2.10712e+08	3.79556e+07	3.21763e+07	4.22098e+07	4.38912e+07	3.84306e+07	6.36121e+07
26		CD14	P08571	Monocyte differentiation antigen CD14	S+D	9333637 ± 955249	23777681 ± 1782698	15025734 ± 1550406	12696296 ± 1056560	4.17513e+06	1.40476e+07	5.07162e+06	3.41468e+06	3.69087e+06	1.84864e+07	1.64492e+07	5.02289e+06	1.63306e+07	4.07998e+07	3.40813e+07	1.99073e+07	1.76521e+07	3.26498e+07	1.46633e+07	3.81457e+07	5.74823e+06	1.47339e+07	1.49426e+07	8.42932e+06	8.51703e+06	6.18307e+06	1.58562e+07	5.52271e+06	1.94707e+07	2.4683e+07	7.92474e+06	9.23366e+06
27		GARS	P41250	Glycine--tRNA ligase	S	3722636 ± 388344	1207907 ± 77905	1805438 ± 148733	1051327 ± 276260	1.80537e+06	7.45665e+06	747300	7.30627e+06	4.22068e+06	2.76326e+06	1.75893e+06	1.6551e+06	1.4533e+06		1.61892e+06	1.10079e+06	430966	988358	1.17746e+06	892937		2.35532e+06	3.16933e+06	2.12998e+06	1.1076e+06	3.48876e+06	350673		459543	790505		167159
28		PROCR	Q9UNN8	Endothelial protein C receptor	S	754146 ± 0	1091043 ± 0			754146							1.09104e+06
29		CHID1	Q9BWS9	Chitinase domain-containing protein 1	S+D	2809747 ± 458891	3425594 ± 598158	682018 ± 88346	2291899 ± 300321	411962		4.97266e+06		228881	4.27007e+06	4.16517e+06	1.06655e+06	3.59914e+06	1.24716e+07	1.06271e+06	1.30529e+06	678031	3.7958e+06		358990	1.10891e+06	258290		1.20473e+06	479176	2.24232e+06	4.45934e+06	5.90964e+06	586099	983121	482166	1.3806e+06
30		GC	P02774	Vitamin D-binding protein	S+D	250238 ± 0	1602054 ± 574150	1250427 ± 281682	1309164 ± 278881	250238							790083	2.41403e+06						1.01372e+06	2.86463e+06				876403	246952		2.1755e+06	2.36789e+06			413143	280132
1	Lipid-metabolism	ACACB	O00763	Acetyl-CoA carboxylase 2	S	168716761 ± 14380950	85420519 ± 5512412	59687849 ± 2815582	44997421 ± 4720755	4.38759e+07	3.7602e+08	1.38532e+08	1.42809e+08	1.51736e+08	1.51215e+08	1.7683e+08	9.24195e+07	8.93952e+07	1.19275e+08	1.15593e+08	5.03081e+07	1.65684e+07	1.14384e+08	4.21024e+07	4.57359e+07	8.81842e+07	6.86294e+07	7.53912e+07	3.38056e+07	6.39664e+07	3.96058e+07	4.00171e+07	8.51794e+07	2.83414e+07	5.49566e+06	2.14387e+07	9.49038e+07
2		AHSG	P02765	Alpha-2-HS-glycoprotein	S+D	3584195 ± 160076	7391554 ± 567789	3672144 ± 969015	6156578 ± 810713	3.60861e+06	4.71183e+06	2.55591e+06	2.2695e+06	2.58202e+06	4.49856e+06	4.86294e+06	1.16765e+07	9.09097e+06	8.84582e+06	3.43429e+06	3.10668e+06		8.19509e+06	1.54885e+07	659219		1.57887e+06	815882	1.32855e+06	2.16181e+06	9.9623e+06	1.65223e+07	4.62144e+06	1.56925e+06	259858	7.40577e+06	2.75515e+06
3		ANGPTL2	Q9UKU9	Angiopoietin-related protein 2	S+D	1862540 ± 251384	2261915 ± 409070	1617130 ± 315173	842352 ± 48187	678172		3.0843e+06			2.10575e+06	1.58194e+06	2.57377e+06	6.79806e+06	2.66519e+06		754684	347056	432733	783434	1.54844e+06	5.40152e+06	897420	497542		574417	646284	1.38563e+06	750735		913728	772203	585534
4		ANGPTL4	Q9BY76	Angiopoietin-related protein 4	S+D	765041 ± 62726	1111977 ± 88085	1770454 ± 187537	1138013 ± 331323		737893	513791	696579			1.1119e+06	913842	1.1168e+06	1.19721e+06	2.09397e+06		719151	630889	249971	1.8449e+06	2.41221e+06	3.45839e+06	3.2027e+06	732103	492898	325547	842177		2.24632e+06
5		ANGPTL8	Q6UXH0	Angiopoietin-like protein 8	S+D	441076 ± 42253	702320 ± 66985	740231 ± 0	727921 ± 88184		381321					500831	103606		461761	802699	771361	761436	1.31305e+06	740231							451813		214542	1.30864e+06	1.03082e+06		633793
6		APOB	P04114	Apolipoprotein B-100	S	456875 ± 62655		244337 ± 32479	160118 ± 0		545482					368268											290269			198404	160118
7		APOC1	P02654	Apolipoprotein C-I	S+D	79825900 ± 9831656	168732219 ± 20715891	199981933 ± 22446488	206636811 ± 22378362	9.80622e+07	1.01549e+08	8.48167e+07	1.78218e+07	2.37139e+07	2.11065e+08	2.17532e+07	3.26661e+08	3.51214e+08	2.48204e+08	9.58586e+06	2.10984e+07	4.8568e+07	1.75794e+08	3.07291e+08	4.08497e+08	5.89085e+07	2.88069e+08	2.78755e+08	5.06413e+07	7.71195e+06	5.99216e+07	3.91517e+08	3.08852e+08	8.38269e+07	3.57224e+08	2.43349e+08	1.76641e+06
8		APOC3	P02656	Apolipoprotein C-III	S+D		582531 ± 34464		2936885 ± 1647527								533792	631270													606929					5.26684e+06
9		APOD	P05090	Apolipoprotein D	S+D		672918 ± 83572		570635 ± 149775								823181	1.01001e+06			228894	629583									1.08117e+06	395430			235307
10		APOE	P02649	Apolipoprotein E	S+D	2845503835 ± 201249058	6982247570 ± 660520300	6324023822 ± 606695265	7466135874 ± 174781728	3.18591e+09	2.21968e+09	3.23431e+09	1.06945e+09	1.21937e+09	4.56177e+09	4.42804e+09	8.17072e+09	3.2153e+09	1.61725e+10	3.57764e+09	4.25272e+09	4.61622e+09	8.87067e+09	7.47334e+09	4.39383e+09	1.5504e+10	5.13461e+09	4.23804e+09	3.71926e+09	3.80505e+09	8.15802e+09	7.76526e+09	6.33436e+09	8.11766e+09	9.01985e+09	7.47378e+09	5.39402e+09
11		ASAH1	Q13510	Acid ceramidase	S+D	101495380 ± 7827918	132427058 ± 13074728	186686409 ± 19997895	127097843 ± 7909892	3.21298e+07	2.02222e+08	1.39475e+08	7.85072e+07	7.39168e+07	8.34474e+07	1.00769e+08	1.09696e+08	1.52737e+08	3.30069e+08	9.50217e+07	9.04615e+07	6.04188e+07	8.8586e+07	1.42019e+08	2.99101e+08	4.58406e+08	9.47764e+07	9.61727e+07	1.16529e+08	9.98011e+07	9.62735e+07	2.25897e+08	1.80959e+08	1.03356e+08	1.1934e+08	8.81702e+07	7.56892e+07
12		AZGP1	P25311	Zinc-alpha-2-glycoprotein	S+D	8886877 ± 1478258	14789973 ± 1190538	13624073 ± 1667390	23444038 ± 1762566	3.03086e+06	2.1204e+06	7.05368e+06	2.10186e+06	470097	2.48022e+07	2.2629e+07	3.27677e+06	4.17337e+06	1.72044e+07	2.28181e+07	1.35255e+07	1.84648e+07	2.40669e+07	6.91167e+06	5.44948e+06	6.81293e+06	9.81749e+06	7.02331e+06	2.31323e+07	3.62214e+07	1.33174e+07	1.02589e+07	1.74372e+07	1.91222e+07	2.99134e+07	4.62818e+07	2.77773e+07
13		CLEC3B	P05452	Tetranectin	S+D	10592500 ± 944822	11124232 ± 1292576	9163837 ± 1038369	7581169 ± 708332	1.96899e+07	8.06237e+06	8.89456e+06	3.67392e+06	2.31041e+06	1.5222e+07	1.62943e+07	2.59548e+07	8.9271e+06	2.08879e+07	5.2139e+06	4.6904e+06	1.39446e+06	1.08011e+07	2.20079e+07	7.02073e+06	1.63842e+07	3.59343e+06	3.5836e+06	3.51942e+06	8.03755e+06	1.78903e+07	7.00907e+06	9.70302e+06	5.29513e+06	3.90728e+06	4.25756e+06	5.00583e+06
14		CLU	P10909	Clusterin	S	60993410 ± 4634141	283142354 ± 19093649	152227647 ± 11808277	395368526 ± 10334015	9.55685e+07	3.87734e+07	6.7938e+07	2.20652e+07	2.33418e+07	8.84536e+07	9.08133e+07	4.9581e+08	2.06639e+08	4.12678e+08	2.3146e+08	1.77133e+08	1.30191e+08	3.28087e+08	1.7349e+08	1.38016e+08	3.27271e+08	8.9676e+07	8.63302e+07	1.27106e+08	1.23704e+08	4.05866e+08	5.45964e+08	4.12434e+08	3.42835e+08	3.54619e+08	3.65059e+08	3.40802e+08
15		CNTFR	P26992	Ciliary neurotrophic factor receptor subunit alpha	S			1006972 ± 153915																797492	1.53633e+06	687096
16		DDT	P30046	D-dopachrome decarboxylase	D	4197270 ± 1050133	1445275 ± 170998	2528621 ± 402309	1812574 ± 488341	218018	1.66169e+07		4.69624e+06	2.1109e+06	362013	1.17952e+06	1.88169e+06	1.07954e+06	2.92274e+06	2.07151e+06	362565	353612		5.22515e+06	499105	3.99604e+06	1.03488e+06	1.88793e+06			4.68942e+06		1.37532e+06	549926		635637
17		ENPP2	Q13822	Ectonucleotide pyrophosphatase/phosphodiesterase family member 2	D	2222379 ± 660096	1803440 ± 361175	3094624 ± 533361	3046159 ± 625897	8.07653e+06		1.41134e+06	295108		858371	470546	7.37099e+06	1.94056e+06	607135	221678	776751	332359	1.37461e+06	2.37234e+06	4.55114e+06	8.8725e+06		399760	1.74737e+06	624630	1.25594e+07	1.16416e+06	4.08554e+06	501060	306771	1.7627e+06	943510
18		EPHX1	P07099	Epoxide hydrolase 1	S	13253120 ± 1227506	14583919 ± 1860635	7073740 ± 521397	8517896 ± 1499836	8.71295e+06	2.95222e+07	1.62168e+07	5.15289e+06	4.35139e+06	1.52418e+07	1.35738e+07	2.86556e+07	3.25841e+07	2.29353e+07	5.91839e+06	3.02702e+06	1.89863e+06	7.06838e+06	7.66766e+06	1.17898e+07	6.11872e+06	1.39692e+06	1.13525e+07	4.72546e+06	6.4651e+06	3.14932e+07	9.1964e+06	7.82159e+06	2.65776e+06	2.98448e+06	3.33631e+06	2.13551e+06
19		GALNT2	Q10471	Polypeptide N-acetylgalactosaminyltransferase 2	S	3274630 ± 184069	5079802 ± 359924	3220695 ± 583533	4706183 ± 376209	1.87292e+06	2.87178e+06	3.6225e+06			4.2018e+06	3.80416e+06	3.29488e+06	2.53068e+06	8.58147e+06	8.58983e+06	4.99078e+06	3.30491e+06	4.26606e+06	557512				6.20963e+06	3.42193e+06	2.69371e+06	2.17618e+06	5.36689e+06	888344	5.07478e+06	8.34592e+06	7.18947e+06	3.9017e+06
20		LPL	P06858	Lipoprotein lipase	S+D	56124731 ± 3860998	76036074 ± 5539444	74944418 ± 4695856	80249977 ± 6461146	1.46296e+07	8.44143e+07	4.09187e+07	4.17262e+07	4.79444e+07	8.687e+07	7.637e+07	2.81443e+07	4.48525e+07	1.40729e+08	8.81792e+07	9.89137e+07	4.71904e+07	8.42433e+07	1.90859e+07	7.17891e+07	7.95763e+07	1.11074e+08	1.14329e+08	5.31605e+07	7.55965e+07	3.53544e+07	9.12654e+07	2.81272e+07	1.17784e+08	1.55424e+08	6.81538e+07	6.56409e+07
21		LRP1	Q07954	Prolow-density lipoprotein receptor-related protein 1	S	43579389 ± 2953636	54698048 ± 3603356	48543539 ± 2534820	48122207 ± 1975482	2.88231e+07	5.63405e+07	3.73364e+07	2.09577e+07	2.43674e+07	7.09436e+07	6.62869e+07	5.82419e+07	4.73318e+07	1.03615e+08	5.34595e+07	3.74812e+07	2.26046e+07	6.01527e+07	3.72502e+07	4.59225e+07	8.67474e+07	3.89758e+07	5.17049e+07	3.54996e+07	4.37043e+07	6.3548e+07	6.91758e+07	4.63381e+07	3.01109e+07	3.75342e+07	4.30918e+07	4.70567e+07
22		LRP5	O75197	Low-density lipoprotein receptor-related protein 5	S	11887072 ± 2867355	16705257 ± 0		19570452 ± 1623927	2.51007e+07	3.8609e+06	1.77245e+07				862193			1.67053e+07												2.50091e+07	1.80961e+07	1.56061e+07
23		NUCB2	P80303	Nucleobindin-2	S	2675642 ± 244939	29469864 ± 9550955	3866313 ± 493796	9048725 ± 1167435	3.32886e+06	4.87734e+06	2.17558e+06	2.91241e+06	366263	706246	4.36279e+06	6.58772e+06	1.14343e+07	3.95373e+06	1.20968e+06	1.85606e+06	406822	1.80841e+08	1.16926e+06	1.50857e+06	3.06035e+06	8.29968e+06	9.36562e+06	1.73703e+06	1.92368e+06	8.77798e+06	2.63434e+07	9.54081e+06	4.35219e+06	8.75343e+06	2.19489e+06	3.37838e+06
24		PCSK9	Q8NBP7	Proprotein convertase subtilisin/kexin type 9	S+D	6979635 ± 820589	13127179 ± 999266	4686470 ± 1222163	6927049 ± 422430	4.094e+06	8.23859e+06	5.27927e+06	2.10846e+06	2.40946e+06	7.93079e+06	1.87969e+07	8.26331e+06	1.05082e+07	1.47349e+07	1.18193e+07	7.99965e+06	1.04312e+07	2.81337e+07	1.55093e+06	513268	2.90509e+06	984434	1.69637e+06	2.4013e+07	1.1422e+06	2.43304e+06	7.14994e+06	1.12684e+07	6.80587e+06	4.93964e+06	6.032e+06	9.86046e+06
25		PCYOX1	Q9UHG3	Prenylcysteine oxidase 1	S	1547195 ± 197585	1869380 ± 248794	1650873 ± 289079	1164396 ± 171468	463341	3.68614e+06		603820	1.04971e+06	1.55916e+06	1.921e+06	2.38102e+06	1.29788e+06	5.61039e+06	1.23201e+06	1.13745e+06	727479	699444				2.13777e+06	3.05604e+06	774425	635259	2.09389e+06		995550			1.12283e+06	445315
26		PLTP	P55058	Phospholipid transfer protein	S+D	64538653 ± 3475823	103537381 ± 7496518	66196437 ± 4577758	81446224 ± 3735837	7.47344e+07	7.49544e+07	7.7644e+07	2.94731e+07	3.31086e+07	6.65571e+07	9.52991e+07	6.61157e+07	8.26673e+07	2.13925e+08	1.20867e+08	9.16672e+07	6.05612e+07	8.89576e+07	6.16939e+07	7.86022e+07	1.27701e+08	3.72071e+07	3.02635e+07	5.83663e+07	6.95412e+07	6.76934e+07	1.31117e+08	9.29265e+07	8.13002e+07	7.02547e+07	4.69904e+07	7.9841e+07
27		PTGDS	P41222	Prostaglandin-H2 D-isomerase	S+D	15479058 ± 1491783	53756754 ± 4754423	130606943 ± 4005188	197030639 ± 12924540	2.29321e+07	7.84154e+06	2.25436e+07	6.9229e+06	5.58651e+06	1.00273e+07	3.24994e+07	5.14288e+07	2.59123e+07	1.19758e+08	3.74289e+07	5.60932e+07	2.04962e+07	6.51797e+07	1.75944e+08	1.21274e+08	1.51288e+08	1.1973e+08	9.44518e+07	1.07425e+08	1.44136e+08	2.9996e+08	1.90788e+08	3.36935e+08	1.42964e+08	1.16055e+08	1.00061e+08	1.92453e+08
28		RARRES2	Q99969	Retinoic acid receptor responder protein 2	S+D	1133184 ± 224519	320377 ± 48898	893898 ± 181705	809373 ± 326691	84174.7	308286		393843	459948	2.10847e+06	3.44438e+06	576825	245071			345836	113774					276026	1.76928e+06	1.21435e+06	315933		347361	1.27138e+06
29		RETSAT	Q6NUM9	All-trans-retinol 13,14-reductase	S	2827869 ± 791790	1259295 ± 216197	651033 ± 95005	641389 ± 16599	164980	1.24227e+07	624614	1.48007e+06	1.94678e+06		328084	711323	1.09117e+06	1.97539e+06					348318	419090		506826	544596	289113	1.79825e+06	617914	664863
30		VLDLR	P98155	Very low-density lipoprotein receptor	S	870651 ± 135437	904591 ± 109139	893964 ± 92605	548972 ± 75554	492452	2.08324e+06	678359		127351	1.66077e+06	181733	293904	2.22038e+06	1.68339e+06	705721	506733	144913	777106		410041		1.0847e+06	975652	1.5279e+06	471528	520642	335330		236804	572331	205175	1.42355e+06
31		P4HB	P07237	Protein disulfide-isomerase	S	51977558 ± 3434198	39323566 ± 3166115	49292573 ± 3312437	27624559 ± 2675159	6.20145e+07	8.51567e+07	6.39684e+07	1.97729e+07	2.47327e+07	4.11845e+07	6.70131e+07	7.18135e+07	4.71911e+07	6.30901e+07	3.23514e+07	2.64668e+07	1.12658e+07	2.30862e+07	6.02506e+07	8.74631e+07	6.4419e+07	3.96732e+07	4.53318e+07	2.76813e+07	2.0229e+07	5.96819e+07	4.67388e+07	2.82758e+07	1.21679e+07	1.44174e+07	1.98558e+07	1.22343e+07
32		NPC2	P61916	Epididymal secretory protein E1	S+D	87458540 ± 5919304	171419039 ± 13329736	95337786 ± 4042696	133978847 ± 5509931	4.22151e+07	1.16057e+08	1.02473e+08	5.63009e+07	6.03459e+07	1.60484e+08	7.43332e+07	9.88664e+07	2.00842e+08	3.53347e+08	1.53862e+08	1.19918e+08	7.48292e+07	1.98267e+08	8.26443e+07	1.50851e+08	9.98222e+07	8.3299e+07	1.07467e+08	7.96016e+07	6.36791e+07	1.03089e+08	1.9259e+08	1.6837e+08	9.81553e+07	1.58544e+08	1.17869e+08	9.9235e+07
33		IGFBP3	P17936	Insulin-like growth factor-binding protein 3	S+D	5153085 ± 403186	14246061 ± 1367268	9417797 ± 465257	17472567 ± 1733582	4.10794e+06	1.04957e+07	1.93018e+06	3.24041e+06	6.68693e+06	3.93462e+06	5.67577e+06	1.58208e+07	1.78979e+07	3.23621e+07	1.51599e+07	7.35269e+06	3.75995e+06	7.36917e+06	8.5737e+06	1.24504e+07	1.05179e+07	1.3147e+07	9.09245e+06	8.91024e+06	3.23303e+06	4.33003e+07	1.97613e+07	1.66716e+07	7.64917e+06	1.14344e+07	1.42005e+07	9.29065e+06
34		IGFBP4	P22692	Insulin-like growth factor-binding protein 4	S+D	36141003 ± 2221725	73513759 ± 5324456	45370358 ± 2812781	65728460 ± 4742881	3.64349e+07	4.01953e+07	4.14814e+07	1.72274e+07	1.4487e+07	5.8749e+07	4.44121e+07	8.57583e+07	7.66905e+07	1.46848e+08	5.05018e+07	4.50273e+07	3.5368e+07	7.44024e+07	6.81478e+07	5.89441e+07	6.89503e+07	2.6544e+07	3.91726e+07	3.36127e+07	2.2221e+07	1.3247e+08	8.38375e+07	6.1291e+07	4.82835e+07	3.82134e+07	5.57966e+07	4.02069e+07
35		IGFBP5	P24593	Insulin-like growth factor-binding protein 5	S+D	51379090 ± 2879698	107661401 ± 7037938	142593626 ± 11633259	99605478 ± 6064034	5.43824e+07	6.87424e+07	4.2892e+07	2.66163e+07	2.70615e+07	7.88963e+07	6.10627e+07	1.25745e+08	8.06478e+07	2.11187e+08	1.01024e+08	8.4364e+07	6.78805e+07	8.27814e+07	2.08804e+08	1.08997e+08	2.92066e+08	7.94762e+07	1.49092e+08	8.41069e+07	7.56126e+07	1.9237e+08	9.18386e+07	9.09194e+07	6.74532e+07	7.48713e+07	1.00753e+08	7.90326e+07
36		IGFBP6	P24592	Insulin-like growth factor-binding protein 6	S+D	1059338 ± 121444	1910175 ± 210002	1632933 ± 169449	2582543 ± 337922	349855	962129	2.31907e+06	1.47706e+06		597644	650265	3.56374e+06		3.04908e+06	430840	2.33984e+06	1.12546e+06	952088	2.91965e+06	1.41259e+06	1.08901e+06		765576		1.97783e+06	7.43881e+06	686410	1.65405e+06	2.94086e+06	1.64962e+06	536584	3.17146e+06
37		CPA4	Q9UI42	Carboxypeptidase A4	S+D	171624 ± 698	520979 ± 0		623457 ± 158501	170637						172611				520979											399303		847611
38		IGF2	P01344	Insulin-like growth factor II	S+D	1600011 ± 114584	2172589 ± 201114	1725039 ± 136640	1761997 ± 150759	538049	1.06514e+06	2.1239e+06	1.45902e+06	957153	2.61424e+06	2.44258e+06		1.75238e+06	4.50785e+06	2.10101e+06	1.34129e+06	1.19641e+06	2.13659e+06				1.59614e+06	2.52081e+06	1.50105e+06	1.28216e+06	1.52727e+06	1.76184e+06	3.03561e+06	1.41023e+06			1.07504e+06
39		INS	P01308	Insulin	S+D	15486445 ± 1697342	78569818 ± 12067961	42447036 ± 6930257	80626383 ± 9801421	747361	3.49311e+07	4.01281e+06	1.65338e+07	1.43714e+07	1.2037e+07	2.57716e+07	1.61152e+07	540841	2.46112e+08	4.56927e+07	3.30995e+07	1.16332e+08	9.20967e+07	2.78843e+07	2.96103e+06	1.4674e+08	2.9439e+07	2.87566e+07	1.02018e+07	5.11464e+07	5.71395e+06	1.80379e+07	2.63539e+07	7.27164e+07	1.07161e+08	1.69679e+08	1.64723e+08
40		NUCB1	Q02818	Nucleobindin-1	S	80888742 ± 4602305	148011652 ± 8155995	160959563 ± 5743246	175216710 ± 5183005	6.37319e+07	1.17601e+08	1.07534e+08	3.9513e+07	4.14205e+07	9.98505e+07	9.657e+07	1.36445e+08	1.47301e+08	2.57494e+08	1.25769e+08	1.19167e+08	7.47225e+07	1.75182e+08	1.43465e+08	1.67912e+08	2.44534e+08	1.5751e+08	1.56617e+08	1.18353e+08	1.38325e+08	2.17325e+08	2.23335e+08	1.74165e+08	1.59575e+08	1.82844e+08	1.24341e+08	1.44932e+08
41		QPRT	Q15274	Nicotinate-nucleotide pyrophosphorylase [carboxylating]	S	506855 ± 69024	688257 ± 162895	2252285 ± 1072482	2819405 ± 864711	257771	870565		567418	331666			1.21496e+06			249541	600274			5.96306e+06		553672				240125	1.04801e+07	617620	841744			1.87491e+06	282652
42		CPE	P16870	Carboxypeptidase E	S+D	2224958 ± 469685	1212011 ± 128990	1484463 ± 259379	1856063 ± 133935	392957	9.58293e+06	2.06803e+06	1.09139e+06	620000	819385	1.00002e+06	894261	1.53e+06		2.35812e+06	624224	233519	1.63194e+06			3.2315e+06	2.22862e+06	1.49074e+06	275588	195879	2.14098e+06	2.7972e+06	1.21181e+06	1.6605e+06	2.59411e+06		731779
43		ADIPOQ	Q15848	Adiponectin	S+D	191423842 ± 20146337	157483455 ± 18985488	145830514 ± 6181342	114537487 ± 5903771	7.98652e+07	1.96466e+08	2.50874e+08	5.56496e+07	4.97447e+07	4.31652e+08	2.75716e+08	6.46382e+07	1.22943e+08	4.47139e+08	1.16876e+08	9.35041e+07	7.93862e+07	1.77897e+08	8.0078e+07	1.301e+08	1.98357e+08	1.01517e+08	1.73476e+08	1.60434e+08	1.76851e+08	3.54537e+07	1.44901e+08	1.3641e+08	8.75591e+07	1.20188e+08	1.56961e+08	1.20289e+08
44		METRNL	Q641Q3	Meteorin-like protein	S+D	347028 ± 0	578492 ± 0	3471410 ± 596205	389904 ± 58334	347028							578492							2.50734e+06	8.33968e+06	3.87726e+06		2.17185e+06		460928						472401	307407
45		BMP1	P13497	Bone morphogenetic protein 1	S+D	5554058 ± 407865	6475365 ± 473986	5348333 ± 659968	7516735 ± 158636	6.5337e+06	3.81164e+06	3.43069e+06	2.19716e+06	4.45124e+06	9.91173e+06	8.54225e+06	8.35942e+06	3.12161e+06	9.89696e+06	8.18703e+06	3.27254e+06	2.622e+06	9.86799e+06	1.41732e+06	4.36108e+06	1.54827e+07	2.88447e+06	4.89184e+06	4.26153e+06	4.13941e+06	8.31005e+06	7.37335e+06	5.52856e+06	7.03044e+06	7.18946e+06	8.85448e+06	8.33081e+06
46		LIPA	P38571	Lysosomal acid lipase/cholesteryl ester hydrolase	S	2219352 ± 205625	3559794 ± 176367	4895402 ± 2428414	2335566 ± 218130	3.22964e+06	3.89703e+06	2.14159e+06	1.57032e+06	394663		2.08287e+06	3.6871e+06	5.106e+06		2.62797e+06	3.60285e+06	2.16394e+06	4.1709e+06			1.33075e+07			639834	738890	1.75311e+06	971492	2.78472e+06	3.04323e+06	1.35328e+06	1.1538e+06	5.28934e+06
1	Lysosome-based	CA12	O43570	Carbonic anhydrase 12	S			236147 ± 0																					236147
2		CTSA	P10619	Cathepsin A, lysosomal protective protein	S+D	9704715 ± 1177569	9766701 ± 540910	16810864 ± 919434	26862453 ± 1734609	1.5941e+06	5.97833e+06	1.50268e+07	7.08418e+06	2.79203e+06	2.53532e+07	1.01044e+07	8.53229e+06	4.78242e+06	8.85352e+06	1.41744e+07	1.35537e+07	5.73636e+06	1.27342e+07	8.13753e+06	1.87841e+07	2.20511e+07	1.40407e+07	9.94833e+06	1.87749e+07	2.59393e+07	1.0542e+07	2.132e+07	3.14393e+07	1.94537e+07	3.22901e+07	4.86744e+07	2.43176e+07
3		CTSB	P07858	Cathepsin B	S+D	28784221 ± 1319259	66775128 ± 4235465	68614812 ± 2873028	79146583 ± 2479270	1.41795e+07	3.33338e+07	2.55318e+07	3.24773e+07	2.13365e+07	4.24364e+07	3.21943e+07	6.31364e+07	5.48025e+07	1.31194e+08	6.25394e+07	5.49233e+07	3.87106e+07	6.21195e+07	3.8954e+07	7.85682e+07	1.03118e+08	6.16466e+07	7.37407e+07	6.91629e+07	5.5113e+07	6.97974e+07	1.00026e+08	1.07e+08	7.04801e+07	7.7577e+07	6.62531e+07	6.28927e+07
4		CTSD	P07339	Cathepsin D	S	80248018 ± 4018876	200323980 ± 13613153	301801218 ± 18512244	233102660 ± 9918911	4.14689e+07	1.04452e+08	6.85186e+07	7.41582e+07	6.64792e+07	7.85395e+07	1.28119e+08	1.08316e+08	8.57623e+07	3.56319e+08	2.18541e+08	2.35009e+08	1.39909e+08	2.58411e+08	1.3844e+08	2.47613e+08	5.35739e+08	3.59033e+08	2.04722e+08	2.7212e+08	3.54941e+08	1.08856e+08	2.8285e+08	2.26519e+08	2.81629e+08	2.39947e+08	1.81781e+08	3.10136e+08
5		CTSF	Q9UBX1	Cathepsin F	S+D		397881 ± 16529	421429 ± 0	527819 ± 21474								374173			454871			364600							421429	453464	563029					566962
6		CTSK	P43235	Cathepsin K	S+D	381347 ± 46000	611203 ± 0	1180615 ± 222711	886306 ± 134824	340563					535142	268335		611203									870197	533724	820292	2.49825e+06	1.59944e+06			447211		1.00774e+06	490828
7		CTSL	P07711	Cathepsin L1	S+D	4856544 ± 391459	8312712 ± 599573	11645333 ± 1492447	10330061 ± 659693	333168	9.21924e+06	4.85543e+06	5.01388e+06	4.8018e+06	6.54883e+06	3.22347e+06	3.03589e+06	2.69822e+06	1.14361e+07	9.61422e+06	1.41976e+07	8.79248e+06	8.41445e+06	1.9508e+06	1.73139e+06		2.15312e+07	2.15812e+07	9.07018e+06	1.40073e+07	3.81579e+06	5.71245e+06	1.09112e+07	1.36761e+07	1.75814e+07	1.01169e+07	1.04965e+07
8		CTSZ	Q9UBR2	Cathepsin Z	S+D	29126133 ± 2202876	21916078 ± 2000218	25460743 ± 1052884	23722098 ± 785419	1.70839e+07	2.99104e+07	4.26235e+07	1.36397e+07	1.48036e+07	5.46128e+07	3.12092e+07	1.16043e+07	1.77326e+07	5.25956e+07	1.87053e+07	1.57177e+07	1.40841e+07	2.29729e+07	1.86732e+07	1.47696e+07	2.99998e+07	3.04401e+07	3.51188e+07	2.81777e+07	2.1046e+07	1.88895e+07	2.97496e+07	1.93372e+07	2.04093e+07	3.13746e+07	2.71632e+07	1.91314e+07
9		DNASE2	O00115	Deoxyribonuclease-2-alpha	S+D	641827 ± 79234	1272705 ± 148383	1345051 ± 118296	3783228 ± 324491			1.04125e+06		341349	439667	745042	402372	2.98691e+06	1.14828e+06	1.25244e+06		981726	864512	691596	2.65005e+06		948145	1.17903e+06	984624	1.61686e+06		1.01918e+06	2.35597e+06	4.89609e+06	6.58919e+06	3.66752e+06	4.17141e+06
10		GLA	P06280	Alpha-galactosidase A	S+D	628211 ± 0	778922 ± 281502	448935 ± 0	1006019 ± 0	628211							1.17703e+06			380817										448935	1.00602e+06
11		GM2A	P17900	Ganglioside GM2 activator	S+D	22885953 ± 1913216	29228108 ± 1714063	39023554 ± 1702995	29910881 ± 1542139	1.06021e+07	3.17359e+07	1.85439e+07	1.22871e+07	1.14781e+07	4.62067e+07	2.93478e+07	1.52392e+07	3.54977e+07	4.9468e+07	2.36956e+07	2.62245e+07	1.79742e+07	3.64975e+07	1.97742e+07	5.24129e+07	4.7347e+07	4.111e+07	4.82892e+07	3.70108e+07	2.72207e+07	1.88781e+07	3.72297e+07	2.83547e+07	2.75627e+07	4.73043e+07	3.41243e+07	1.59223e+07
12		GNPTG	Q9UJJ9	N-acetylglucosamine-1-phosphotransferase subunit gamma	S+D	1194099 ± 151537	2160715 ± 166356	2414520 ± 170331	2823591 ± 132870	2.32582e+06	1.51441e+06	641382		425794		1.06309e+06	3.59531e+06	1.63559e+06	3.82873e+06	1.64952e+06	2.06319e+06	539410	1.81326e+06	2.36904e+06	2.50513e+06	4.95192e+06	1.87709e+06	1.31016e+06	2.19926e+06	1.68905e+06	4.73814e+06	2.99224e+06	2.86685e+06	2.69117e+06	2.43973e+06	2.14768e+06	1.88933e+06
13		HEXA	P06865	Beta-hexosaminidase subunit alpha	S+D	4794923 ± 412022	10918647 ± 535995	9211499 ± 574623	9710242 ± 287270	4.59629e+06	2.42053e+06	8.27202e+06	1.17639e+06	2.38322e+06	7.5745e+06	7.14152e+06	1.12714e+07	1.04809e+07	1.83493e+07	1.00645e+07	7.66113e+06	6.81546e+06	1.17878e+07				1.04853e+07	1.1481e+07	6.25696e+06	8.62271e+06	5.9528e+06	1.17675e+07	1.01514e+07	8.12414e+06	1.02199e+07	1.05507e+07	1.12052e+07
14		IDUA	P35475	Alpha-L-iduronidase	S+D	546664 ± 67330	526855 ± 60086	377498 ± 93896	825440 ± 186483		774043		776440	383678		252495				714619	510764		355183				699092		258898	174505				561712	1.08917e+06
15		LAMP1	P11279	Lysosome-associated membrane glycoprotein 1	S	3270487 ± 329587	2309139 ± 371885	1787266 ± 169118	2392633 ± 316858	1.10298e+06	2.91072e+06	3.40427e+06	1.33557e+06		6.32803e+06	4.54135e+06	1.05816e+06	1.57747e+06	6.69388e+06	1.90309e+06	471331		2.1509e+06		641074	1.35903e+06		2.22985e+06	2.86629e+06	1.84008e+06	1.90269e+06	4.42994e+06	3.62454e+06	635944			1.37005e+06
16		LGMN	Q99538	Legumain	S+D	13890301 ± 3423415	10026017 ± 2745123	606219 ± 107137	8622650 ± 2661450	4.28195e+06	2.79469e+07	3.65647e+07	85025.1	572896			2.97878e+06	5.35866e+07	3.49294e+06	2.70238e+06	2.52025e+06	1.7884e+06	3.11274e+06				564296	307827	946534		3.24008e+07			1.62272e+06	2.80294e+06	3.05133e+06	3.23543e+06
17		MAN2B1	O00754	Lysosomal alpha-mannosidase	S	923060 ± 0	692271 ± 0		624612 ± 190065			923060					692271															1.28169e+06			259867	332283
18		NAGLU	P54802	Alpha-N-acetylglucosaminidase	S		842336 ± 5167		888646 ± 0								835029	849643													888646
19		OAF	Q86UD1	Out at first protein homolog	S+D	529139 ± 63448	2240019 ± 306346	870442 ± 111528	2158518 ± 241465	1.08542e+06	484254			308203	391173	376648	1.37422e+06	269470	6.4821e+06	3.17855e+06	570900	1.17147e+06	2.63344e+06	243877		2.08084e+06	628337	375478	765459	1.12866e+06	1.59455e+06	2.67564e+06	1.63164e+06	1.06265e+06	801113	5.75215e+06	1.59189e+06
20		PPT1	P50897	Palmitoyl-protein thioesterase 1	S	2061926 ± 303763	2853587 ± 279876	4531625 ± 297720	3202123 ± 178702	222464	2.49725e+06		563496	1.04385e+06	5.03918e+06	3.00532e+06	985490		2.92116e+06	3.03523e+06	3.31176e+06	1.23297e+06	5.63492e+06	3.53131e+06	2.68261e+06	8.65386e+06	4.33482e+06	5.82701e+06	3.10258e+06	3.5892e+06		2.26914e+06	1.64693e+06	3.36801e+06	4.46559e+06	4.10211e+06	3.36096e+06
21		PRCP	P42785	Lysosomal Pro-X carboxypeptidase	S+D	434474 ± 18606	1101155 ± 120047	594860 ± 121865	400605 ± 13532		370035	465545		467842			292418		1.8019e+06	1.56877e+06	841662		1.00103e+06				1.00394e+06	300038		480601	419743	381467							#DIV/0!
22		PRSS3	P35030	Trypsin-3	D	2745674 ± 473238	997793 ± 66253	1066248 ± 153861	800716 ± 131397				5.05193e+06	3.52182e+06	1.40194e+06	1.00701e+06	1.07607e+06		1.32365e+06	1.55008e+06	889989	550301	596669				1.1619e+06	1.47251e+06		564334	986539			614893
23		PSAP	P07602	Prosaposin	S+D	840718299 ± 39498846	2019881650 ± 148665136	1862454831 ± 82641052	1942263761 ± 76827147	6.82135e+08	9.1478e+08	1.07711e+09	5.16641e+08	4.8615e+08	1.06749e+09	1.14072e+09	2.13758e+09	1.85099e+09	4.22694e+09	1.60675e+09	1.50829e+09	9.60434e+08	1.84818e+09	1.76494e+09	2.34822e+09	2.87423e+09	1.80773e+09	1.65477e+09	1.4445e+09	1.14281e+09	2.10088e+09	2.4086e+09	2.83413e+09	1.36358e+09	1.63752e+09	1.81121e+09	1.43993e+09
24		PSAP	P07602	Prosaposin (Isoform Sap-mu-6)	S+D	1105764 ± 116982	3475812 ± 438564	2878294 ± 211476	4919006 ± 305951				559175	1.66123e+06	943955	1.25869e+06		176822		3.71926e+06	6.20177e+06	3.00576e+06	4.27544e+06				3.57691e+06	3.63994e+06	2.22665e+06	2.06968e+06				5.52801e+06	6.34668e+06	3.83031e+06	3.97102e+06
25		PSAP	P07602	Prosaposin (Isoform Sap-mu-9)	S+D	6426051 ± 606322	17692679 ± 1695573	10123313 ± 1072753	18627296 ± 1809332	3.6088e+06	2.31524e+06		4.8419e+06	7.73244e+06	1.23911e+07	7.66687e+06	4.96035e+06	6.67117e+06	6.19832e+06	2.73752e+07	3.20136e+07	1.75068e+07	2.91233e+07	4.99623e+06	5.36075e+06	4.05255e+06	2.45251e+07	5.45351e+06	1.46332e+07	1.18418e+07	6.09808e+06	4.34096e+06		3.00522e+07	2.45923e+07	2.6311e+07	2.03693e+07
26		RNASET2	O00584	Ribonuclease T2	S+D	2646451 ± 220312	3693883 ± 127700	9782730 ± 1375373	2693957 ± 172664	1.4025e+06	3.69333e+06	2.31504e+06	844242	1.4454e+06	4.95536e+06	3.86928e+06	3.22573e+06	4.60203e+06	3.92726e+06	4.12281e+06	3.81645e+06	1.90951e+06	4.25339e+06	2.59346e+07	2.14103e+07	5.70623e+06	3.35426e+06	5.3209e+06	3.63181e+06	3.12104e+06	2.45395e+06	3.6524e+06	4.93136e+06	1.48651e+06	1.8132e+06	1.96629e+06	2.55399e+06
27		SORT1	Q99523	Sortilin	S	6895680 ± 464503	5588473 ± 456624	4433875 ± 259694	1088644 ± 170072		5.21359e+06	3.66154e+06	9.54245e+06	5.04683e+06	1.07775e+07	7.13215e+06		2.34343e+06	8.28192e+06	9.38353e+06	4.81545e+06	3.4328e+06	5.27371e+06	3.71453e+06	4.79389e+06	1.64306e+06	6.46211e+06	5.01071e+06	2.86292e+06	6.54991e+06		908830		284141	295320	1.93545e+06	2.01948e+06
28		SUMF1	Q8NBK3	Sulfatase-modifying factor 1	S		541031 ± 81956	2381533 ± 1147726	730420 ± 38770										824026	379868			419198			4.00466e+06		758403			889460			569335	629207	833678
29		TPP1	O14773	Tripeptidyl-peptidase 1	S+D	2171821 ± 471979	13675209 ± 1462444	14054244 ± 1357257	14380557 ± 886891	259880		1.67102e+06			4.77026e+06	1.98613e+06	2.81503e+07	5.98472e+06	2.71209e+07	5.91938e+06	7.14691e+06	5.27621e+06	1.6128e+07	1.65436e+07	7.81011e+06	3.44513e+07	8.64245e+06	1.27611e+07	9.21135e+06	8.95984e+06	2.49215e+06	1.29409e+07	1.87764e+07	1.56927e+07	2.2298e+07	1.56585e+07	1.28052e+07
1	Tissue-homeostasis	SERPINF1	P36955	Pigment epithelium-derived factor	S+D	907635723 ± 61685542	1877443129 ± 164061615	994429309 ± 35393675	1310436634 ± 81283625	5.97782e+08	7.931e+08	1.09397e+09	4.71026e+08	4.94738e+08	1.55711e+09	1.34572e+09	1.14815e+09	1.27026e+09	4.34803e+09	1.6727e+09	1.41182e+09	1.12463e+09	2.16651e+09	6.41705e+08	8.68708e+08	1.41731e+09	1.12457e+09	9.07921e+08	8.89136e+08	1.11166e+09	6.1894e+08	2.38077e+09	1.69129e+09	1.21792e+09	1.18446e+09	1.00265e+09	1.07703e+09
2		ABI3BP	Q7Z7G0	Target of Nesh-SH3	S+D	1644922 ± 392186	1352592 ± 83141	1533547 ± 85358	7721740 ± 1121623	485889	6.40917e+06	1.21464e+06	752371	673967		333499	2.2255e+06	770643	2.08991e+06	1.36115e+06	940832	1.14736e+06	932752	749730	1.32091e+06	1.06859e+06	1.34445e+06	1.80769e+06	2.5444e+06	1.89906e+06	4.40104e+06	1.24721e+07	2.33336e+07	2.20118e+06	7.32798e+06	2.13666e+06	2.1796e+06
3		ADM	P35318	ADM	S+D	232134 ± 0	1120820 ± 0		641597 ± 0							232134			1.12082e+06														641597
4		CXCL12	P48061	Stromal cell-derived factor 1	S+D	369345 ± 50845	1139189 ± 111356		685148 ± 230782	76808.6	448995		544745	406833			1.52117e+06			994758	901637										1.48438e+06	269274		301790
5		GRN	P28799	Granulins	S+D	7435120 ± 1006196	9438058 ± 544651	22091784 ± 1811679	16307403 ± 680997	3.48679e+06	2.3083e+07	5.76962e+06	4.66095e+06	2.74456e+06	6.99794e+06	5.30295e+06	7.14851e+06	1.65149e+07	8.15596e+06	1.04666e+07	1.13406e+07	4.66184e+06	7.77798e+06	5.28509e+06	3.77541e+07	3.94397e+07	2.15983e+07	2.28397e+07	1.38585e+07	1.38671e+07	1.05339e+07	2.25552e+07	1.896e+07	1.27926e+07	2.03941e+07	1.77017e+07	1.12142e+07
6		INHBA	P08476	Inhibin beta A chain	S+D	2317547 ± 306095	2837791 ± 261941	1229271 ± 144892	1980081 ± 206183	1.88669e+06	5.60835e+06	1.99144e+06		152682	2.83622e+06	1.4299e+06	4.57018e+06	3.28816e+06	3.2139e+06		1.21052e+06		1.90619e+06	1.14442e+06				2.05677e+06	999363	716539	4.20142e+06	1.99317e+06	1.86485e+06	538487	2.08655e+06	1.19601e+06
7		MYDGF	Q969H8	Myeloid-derived growth factor	S+D	3701409 ± 351095	2714916 ± 141208	5296041 ± 566218	1405099 ± 75759	2.21277e+06	7.38084e+06	2.0142e+06	755674	2.76858e+06	4.29413e+06	6.48367e+06	2.99758e+06	1.36016e+06	4.14376e+06	2.52692e+06	3.07134e+06	1.55648e+06	3.34817e+06	2.41987e+06	2.43997e+06	6.33447e+06	1.01651e+07	1.11829e+07	2.18797e+06	2.342e+06	2.13664e+06	1.8179e+06	757322	1.15618e+06	793425	1.4141e+06	1.76012e+06
8		NRP1	O14786	Neuropilin-1	S	1190175 ± 130521	580198 ± 14339	973350 ± 111554	1011931 ± 144599	425029	2.09858e+06		696351	471978	2.12766e+06	1.32145e+06	592182			661582	468940	614196	564089				1.07566e+06	1.55883e+06	568044	690870		528392		1.02158e+06	1.82222e+06	675537
9		RBP4	P02753	Retinol-binding protein 4	S+D	53837766 ± 5847991	120306793 ± 15051321	81252037 ± 10681165	63047508 ± 8276787	4.9249e+07	6.52391e+07	1.31233e+08	1.71426e+07	1.30685e+07	2.94659e+07	7.14662e+07	8.03768e+07	1.93481e+08	3.20599e+08	4.7688e+07	4.00166e+07	3.22061e+07	1.2778e+08	1.19395e+08	2.08186e+08	1.29457e+08	1.72521e+07	7.29055e+06	1.86135e+07	6.85696e+07	5.86254e+07	1.6708e+08	1.08308e+08	2.24945e+07	1.66701e+07	4.28015e+06	6.38745e+07
10		SCPEP1	Q9HB40	Retinoid-inducible serine carboxypeptidase	S	668503 ± 60961	2078091 ± 116177	4990283 ± 403883	4290156 ± 400151	239564	857972	462082			961154	821741	1.12225e+06	1.05805e+06	2.34694e+06	2.01974e+06	3.02842e+06	1.89273e+06	3.07852e+06	2.17562e+06	3.74718e+06	2.46307e+06	7.87168e+06	9.78341e+06	4.10404e+06	4.78698e+06	1.55106e+06	2.60821e+06	1.28779e+06	5.42199e+06	8.7166e+06	6.82209e+06	3.62336e+06
11		SEMA3C	Q99985	Semaphorin-3C	S+D	1104154 ± 223138	997714 ± 49415	1876098 ± 487702		1.13978e+06	1.75504e+06		417638				1.01967e+06	802837	1.47495e+06	1.20291e+06	716468		769447	918662	565890		1.24746e+06	4.77238e+06
12		TSKU	Q8WUA8	Tsukushin	S+D	1312373 ± 204466	1293138 ± 91675	2052547 ± 243346	1326202 ± 270026	279270	4.32632e+06	1.90828e+06	617261	576513	511724	967245	493957	1.95702e+06		1.80074e+06	1.32278e+06	875326	1.30901e+06	1.47942e+06	3.61779e+06		2.90896e+06	3.4235e+06	236461	649146				1.6021e+06	2.73881e+06	518915	444975
13		PAM	P19021	Peptidyl-glycine alpha-amidating monooxygenase	S	1126425 ± 47679	5636922 ± 375463	1527437 ± 163470	6270788 ± 605157	912744	818171	803853	1.05541e+06	1.73436e+06	1.30926e+06	1.25118e+06	3.13783e+06	3.36509e+06	5.89578e+06	9.41949e+06	7.0449e+06	2.70424e+06	7.89112e+06	2.24039e+06	3.73412e+06	1.67804e+06	782651	618661	629523	1.00867e+06	3.71216e+06	3.47684e+06	1.7414e+06	7.26702e+06	1.34806e+07	1.01436e+07	4.07388e+06
14		AGT	P01019	Angiotensinogen	S	93594638 ± 23309320	104377319 ± 18973716	98927344 ± 20662606	181484126 ± 70842004	2.87375e+06		9.89287e+06	1.48817e+08	631347	3.55182e+08	4.41714e+07	1.24759e+07	1.10219e+07	1.74006e+07	1.0382e+08	2.79505e+08	2.08727e+06	3.0433e+08	3.86682e+06	6.30448e+06	8.42214e+06	2.17034e+08	3.76935e+08	1.2361e+07	6.75682e+07	8.60214e+06	1.1687e+07	1.6779e+07	1.41705e+06		1.04903e+09	1.3871e+06
15		GREM1	O60565	Gremlin-1	S+D	3282903 ± 1117236	6207285 ± 1378288	2509339 ± 433609	4601228 ± 1086211	524466		1.69329e+07	446433	195900	154590	1.44309e+06	4.455e+06	1.06432e+07	2.09579e+07	38153.6	804713		344783	3.37874e+06	6.3233e+06	4.43984e+06	76384	140644	697131		1.39134e+06	1.11627e+07	1.91957e+07	79880.2	165397	140479	73093.4
16		LFNG	Q8NES3	Beta-1,3-N-acetylglucosaminyltransferase lunatic fringe	S+D	352247 ± 0	353359 ± 0		624618 ± 0	352247							353359															624618
17		MT1G	P13640	Metallothionein-1G	D	2430618 ± 202747	3028970 ± 325671	2551467 ± 126878	2941202 ± 151346	253381	4.35959e+06	1.03122e+06	2.70229e+06	3.11639e+06	2.11112e+06	3.44034e+06	2.68526e+06	579885	7.80933e+06	2.51965e+06	3.28829e+06	1.72546e+06	2.59492e+06	2.2974e+06	1.17884e+06	4.1508e+06	2.9131e+06	2.51707e+06	2.55862e+06	2.24444e+06	5.04469e+06	2.33703e+06	2.96164e+06	1.57901e+06	2.92728e+06	3.06691e+06	2.67185e+06
18		NOTCH2	Q04721	Neurogenic locus notch homolog protein 2	S	210931 ± 44329	456339 ± 89135		1433767 ± 175012					62611.5	319534	250648					151414	566721	650883									2.86818e+06	2.56615e+06	510763	403161	1.31604e+06	938313
19		PRSS23	O95084	Serine protease 23	S+D	2250087 ± 131629	5236430 ± 445579	2907707 ± 279974	5379671 ± 766535	2.69581e+06	3.86835e+06	1.91308e+06	1.04956e+06	1.48509e+06	2.13705e+06	2.60167e+06	1.0365e+07	3.66735e+06	8.85044e+06	4.4603e+06	3.80845e+06	1.8697e+06	3.63372e+06	4.03114e+06	2.02723e+06		2.94664e+06	5.4871e+06	2.29064e+06	663488	1.70939e+07	2.76317e+06	6.59177e+06	2.63076e+06	2.57967e+06	3.48837e+06	2.51003e+06
20		PTN	P21246	Pleiotrophin	S+D	613569 ± 126233	1534716 ± 320739	3881172 ± 526808	1020691 ± 113936		327165	570611		218451	1.33805e+06		1.04508e+06	589214	5.39573e+06		330978	549320	1.29797e+06	4.15143e+06	7.50864e+06	4.95175e+06			2.11566e+06	678378	221719	1.16572e+06	1.26671e+06	301880	442024	2.50223e+06	1.24456e+06
21		SLIT3	O75094	Slit homolog 3 protein	S+D	335940 ± 53376	616405 ± 49411	470764 ± 24891	536459 ± 28963				122074	223441	611150	387094	373681	416021	1.28272e+06	889948	525556	345372	481538	419104	556381		436806				650452	699070	757756	585963	231341	544373	286258
22		STC2	O76061	Stanniocalcin-2	S+D	8529191 ± 739109	13514822 ± 1376121	20359004 ± 1857400	16786084 ± 2809925	1.60415e+07	7.19055e+06	9.85155e+06	2.99417e+06	1.79347e+06	1.34881e+07	8.34499e+06	3.21474e+07	1.99929e+07	1.28352e+07	9.58128e+06	8.82826e+06	4.07277e+06	7.14603e+06	4.51621e+07	2.85335e+07	2.03027e+07	1.03116e+07	1.09923e+07	1.87216e+07	8.48925e+06	6.00886e+07	1.64931e+07	7.23121e+06	6.55209e+06	8.82346e+06	1.50857e+07	3.22843e+06
23		SULF1	Q8IWU6	Extracellular sulfatase Sulf-1	S+D	351364 ± 130415		4102980 ± 988228	246479 ± 62294			535799				166930								1.58205e+06	3.3577e+06	7.36919e+06						386070		319200	34166.8
24		NBL1	P41271	Neuroblastoma suppressor of tumorigenicity 1	S+D		1278822 ± 0												1.27882e+06
25		SEMA3G	Q9NS98	Semaphorin-3G	S+D	10406068 ± 2356556	4380212 ± 455917	8322424 ± 1533550	9605809 ± 1271138	3.71227e+06	1.40327e+06	1.3238e+06	332809		3.42529e+07	2.14113e+07	1.43236e+06	1.42374e+06	1.05546e+07	5.17004e+06	5.71196e+06	3.57151e+06	2.79724e+06		2.01383e+06	1.42827e+06	5.25057e+06	1.26657e+07	2.51627e+07	3.41349e+06	1.88896e+06	1.89358e+06	1.04767e+07	7.20955e+06	9.90508e+06	2.81981e+07	7.66871e+06
26		CD248	Q9HCU0	Endosialin	S	78123526 ± 5263634	65862092 ± 3414347	59976729 ± 1094201	60271632 ± 1718144	4.07585e+07	1.07301e+08	6.17672e+07	5.02946e+07	5.19439e+07	1.40696e+08	9.41034e+07	5.28391e+07	4.56301e+07	1.09983e+08	7.07653e+07	5.23718e+07	4.61058e+07	8.33397e+07	5.15096e+07	6.24756e+07	4.98397e+07	7.14598e+07	6.60556e+07	6.00936e+07	5.84032e+07	6.19211e+07	6.10785e+07	5.38005e+07	4.0624e+07	6.09225e+07	8.10356e+07	6.25192e+07
1	Remaining	AMY1A	P04745	Amylase, Alpha 1A (Salivary)	S+D	4743024 ± 2910838	4912777 ± 2281539	618814 ± 56711	5338721 ± 0				626478		8.85957e+06				8.13936e+06				1.68619e+06					699015		538612			5.33872e+06
2		CES1	P23141	Liver carboxylesterase 1	S	3074352 ± 939142	699315 ± 143555	3321069 ± 255818	2834013 ± 178181	485865	1.7955e+07	769765	125729	1.37809e+06	486588	319389	437897		946917	115320	2.33884e+06	114755	242162	4.41086e+06	3.7503e+06	3.89252e+06	4.0083e+06	5.50384e+06	810676	870977	2.82302e+06	2.87051e+06	1.09007e+06	3.28648e+06	4.88575e+06	3.32663e+06	1.55564e+06
3		CHI3L1	P36222	Chitinase-3-like protein 1	S+D	19130768 ± 1789191	27445261 ± 2851282	29092195 ± 2610003	69491398 ± 11075895	2.69893e+07	3.19774e+07	2.81599e+07	2.23932e+06	2.79333e+06	1.47749e+07	2.69813e+07	2.71916e+07	5.21731e+07	5.56029e+07	2.68677e+07	5.32374e+06	7.57449e+06	1.73834e+07	2.32992e+07	5.0314e+07	5.44775e+07	5.50934e+06	2.14421e+07	3.4642e+07	1.39611e+07	1.32669e+08	1.76918e+08	1.43507e+08	5.72415e+06	1.60032e+06	1.37099e+07	1.23122e+07
4		CHRDL1	Q9BU40	Chordin-like protein 1	S+D	38002454 ± 2649273	53508655 ± 3280512	33883189 ± 608915	56808811 ± 2245396	3.9572e+07	2.81507e+07	4.76133e+07	1.76617e+07	1.45706e+07	5.7218e+07	6.12309e+07	6.40094e+07	4.74883e+07	9.49176e+07	4.20972e+07	3.63203e+07	2.57901e+07	6.39377e+07	3.80327e+07	3.30895e+07	2.89798e+07	4.05553e+07	3.49653e+07	2.97386e+07	3.18212e+07	7.97619e+07	7.27832e+07	6.6731e+07	4.46222e+07	4.6448e+07	4.38183e+07	4.34972e+07
5		DMKN	Q6E0U4	Dermokine	S+D	17145123 ± 1538150	33766629 ± 3491546	9319580 ± 1014024	6249247 ± 344420	2.50423e+07	1.89478e+07	1.84541e+07	6.54185e+06	2.6138e+06	3.43295e+07	1.40865e+07	5.23291e+07	1.68578e+07	8.12307e+07	2.00783e+07	1.88252e+07	1.71857e+07	2.98595e+07	2.3109e+07	3.91139e+06	1.21569e+07	9.08364e+06	1.04592e+07	3.37756e+06	3.13934e+06	8.71162e+06	5.73887e+06	8.46582e+06	3.66172e+06	4.33225e+06	8.98745e+06	3.847e+06
6		F2	P00734	Prothrombin	S+D	554819 ± 0	691906 ± 241850		950898 ± 0			554819							1.03393e+06			349878											950898
7		GCSH	P23434	Glycine cleavage system H protein, mitochondrial	S	870351 ± 45767	2064159 ± 364753	399287 ± 0	1535847 ± 446457	856200	1.11297e+06	668425				843815	1.66099e+06	2.45663e+06	3.81156e+06	327450							399287				4.21312e+06	679049	560134				691081
8		GGH	Q92820	Gamma-glutamyl hydrolase	S+D	1255489 ± 208831	1340725 ± 131829	771248 ± 179954	1495796 ± 151303	421395	1.45523e+06			412647	2.94908e+06	1.03909e+06	1.5943e+06	1.6707e+06	2.11817e+06		790887	529572							1.02574e+06	516755	1.5069e+06	1.94405e+06	1.03644e+06
9		LRRN4CL	Q8ND94	LRRN4 C-terminal-like protein	S	1209503 ± 112712	1574474 ± 350387	1481088 ± 272195	1240563 ± 270522			860345	1.52222e+06	1.6971e+06	1.58024e+06	387611				2.72886e+06	1.32208e+06	672490					3.06621e+06	1.2632e+06	972978	621973	425716			1.24716e+06	2.04881e+06
10		OLFM2	O95897	Noelin-2	S+D	933323 ± 157155	3098239 ± 230508	2868741 ± 793261	2182923 ± 230780		1.41795e+06		476224	905796			3.57024e+06	1.43237e+06	5.66077e+06	4.21725e+06	3.15181e+06	940813	2.71441e+06	833992	3.16913e+06	1.23106e+07	539622	161681		197448	3.25644e+06	1.32556e+06	413329	4.08287e+06	4.21699e+06	1.16366e+06	821620
11		PAMR1	Q6UXH9	Inactive serine protease PAMR1	S+D	214938 ± 0		4655021 ± 1589715		214938														2.40682e+06	6.90322e+06
12		PSMF1	Q92530	Proteasome inhibitor PI31 subunit	D	350496 ± 0	116871 ± 0	418610 ± 52317	94436 ± 29917		350496							116871						344623	492598						136745	52126.7
13		RNASE4	P34096	Ribonuclease 4	S+D	2355783 ± 479134	12899121 ± 2812746	8702652 ± 1709904	11896024 ± 1990361	1.14942e+06	2.03533e+06	8.12032e+06		452037	1.49428e+06	883319	9.57242e+06	2.17432e+07	3.25343e+07			301261	344382	1.70985e+07	3.2101e+07	7.94139e+06	1.36235e+06	690123	760987	964191	1.15405e+07	2.35483e+07	1.99505e+07		4.23802e+06		202778
14		SPRR2G	Q9BYE4	Small proline-rich protein 2G	D	1241168 ± 295501	998823 ± 157334	2031639 ± 176102	1108606 ± 156434		3.00469e+06	548045			824498	587440	2.76715e+06	823388	1.11925e+06		873740	147444	261967	1.77598e+06		1.67651e+06	1.54101e+06	656754	3.58092e+06	2.95866e+06	645848	2.24125e+06	1.52088e+06			255570	879482
15		SUMF2	Q8NBJ7	Sulfatase-modifying factor 2	S	1006109 ± 148629	1910393 ± 96686	3607061 ± 593765	1617287 ± 150273	515920					1.11482e+06	1.38758e+06	1.36912e+06	2.9521e+06	1.73708e+06	876814	2.23831e+06	1.88434e+06	2.31499e+06			2.38794e+06	2.78193e+06	5.65131e+06				795615		1.32909e+06	2.83355e+06	1.65078e+06	1.4774e+06
16		TCN2	P20062	Transcobalamin-2	S+D	8276687 ± 702623	16664524 ± 1673217	2004938 ± 286436	13119670 ± 807171	1.39138e+07	7.18197e+06	8.63215e+06	4.53363e+06	3.96669e+06	1.59566e+07	3.75199e+06	3.17988e+07	1.62342e+07	3.43676e+07	9.32691e+06	6.8913e+06	6.3591e+06	1.16737e+07	1.91052e+06	512619		4.95302e+06	1.70184e+06	2.73859e+06	213029	2.24246e+07	1.734e+07	1.53351e+07	7.58654e+06	1.02893e+07	1.22953e+07	6.5668e+06
17		VASN	Q6EMK4	Vasorin	S	10845999 ± 1396508	20419728 ± 2149195	20752320 ± 2242343	15556329 ± 1836596	7.63447e+06	3.25316e+06	1.42114e+07	1.90253e+06	1.59575e+06	2.37261e+07	2.35986e+07	1.20793e+07	7.03787e+06	5.05038e+07	1.75287e+07	1.50809e+07	1.12039e+07	2.95037e+07	1.75708e+07	9.03891e+06	3.43925e+07	8.90656e+06	4.42435e+06	4.78144e+07	2.31187e+07	1.51698e+07	6.32458e+06	4.13521e+07	7.12012e+06	3.23544e+06	1.97736e+07	1.59188e+07
18		XYLT1	Q86Y38	Xylosyltransferase 1	S	1011424 ± 105803	1106357 ± 105892	660423 ± 85903	912443 ± 91398	326675	1.47944e+06	802304	294741		1.82454e+06	1.34084e+06	829399	1.68066e+06	2.26486e+06	490179	440966	423233	1.61519e+06	646590	1.58183e+06		182288	850286	457216	244324	1.23503e+06		540145		725965	1.54534e+06	515745
19		ATP6AP2	O75787	Renin receptor	S	2275101 ± 299366	6000867 ± 685818	4655000 ± 324194	6849266 ± 442204	4.34437e+06	2.50735e+06	5.81646e+06	410766	825142	1.60081e+06	420811	7.81338e+06	3.57909e+06	1.58731e+07	5.86035e+06	3.70833e+06	3.82506e+06	1.34674e+06	6.13754e+06	7.30394e+06	6.88897e+06	5.24927e+06	2.09578e+06	2.22061e+06	2.68889e+06	6.09337e+06	1.32564e+07	6.62113e+06	6.01278e+06	7.46052e+06	5.0353e+06	3.46533e+06
20		AFP	P02771	Alpha-fetoprotein	S+D		353080 ± 5107	4778806 ± 2596621	267214 ± 30559								360302			345858					1.37737e+07		266847	295822				331599		162251		307792
21		PIK3IP1	Q96FE7	Phosphoinositide-3-kinase-interacting protein 1	S	1021633 ± 119092	1483187 ± 199156	1712247 ± 312402	923902 ± 72707	748159		890873				1.42587e+06	1.71976e+06	451123	3.24267e+06		402249	606992	2.47632e+06	1.67175e+06	4.41919e+06			624243	942912	903139	1.32768e+06	637510				835224	895194
22		SERPINC1	P01008	ANT3_HUMAN	S+D	370553 ± 0			397022 ± 0	370553																						397022
23		DKK1	O94907	Dickkopf-related protein 1	S+D		423302 ± 47240	365265 ± 126343	708488 ± 143527								361311			286742	528451	774345	165661				186590		543941		1.53755e+06			247050	422331		627018
24		DKK3	Q9UBP4	Dickkopf-related protein 3	S+D	1208836 ± 0	1419499 ± 292364	4020806 ± 13023	3292215 ± 0	1.20884e+06							1.83296e+06				1.00603e+06			4.03922e+06	4.00239e+06						3.29222e+06
25		APLP2	Q06481	Amyloid-like protein 2	S	1625433 ± 357855	2794835 ± 294651	1685450 ± 364894	2313556 ± 174456	764717		1.28319e+06				2.82839e+06	2.82115e+06	2.01724e+06	5.41295e+06		406743	1.97641e+06	4.13451e+06				593449		1.68011e+06	2.78279e+06	1.72863e+06	2.47444e+06					2.7376e+06
26		APP	P05067	Amyloid-beta A4 protein	S	20702126 ± 1639741	15678419 ± 1151606	17399556 ± 1377413	10911927 ± 751532	1.13707e+07	4.13114e+07	8.56683e+06	2.66416e+07	2.57428e+07	1.25193e+07	1.87622e+07	1.5489e+07	1.90728e+07	3.1427e+07	1.31755e+07	1.31752e+07	5.50079e+06	1.19086e+07	4.12112e+06	7.16356e+06	1.61322e+07	2.15804e+07	3.29828e+07	1.88618e+07	2.09551e+07	1.53358e+07	1.81756e+07	1.27586e+07	6.86303e+06	9.95753e+06	2.36769e+06	1.09251e+07
27		CHI3L2	Q15782	Chitinase-3-like protein 2	S+D	5424381 ± 562869	18822414 ± 1462759	25226067 ± 1199920	64626945 ± 7220713	1.88809e+06	7.80093e+06	5.4399e+06	1.34547e+06	1.57368e+06	1.10474e+07	8.87515e+06	1.66679e+07	2.24258e+07	4.02178e+07	1.45755e+07	1.17152e+07	9.98608e+06	1.61686e+07	2.1112e+07	2.26513e+07	3.04058e+07	2.92233e+07	3.97632e+07	1.61301e+07	1.72968e+07	1.74094e+08	7.57412e+07	4.64643e+07	2.58674e+07	3.92748e+07	4.80782e+07	4.28687e+07
28		CLSTN1	O94985	Calsyntenin-1	S	1865670 ± 53341	2762555 ± 254824	1459432 ± 154768	3088321 ± 234608	2.07995e+06	1.55315e+06	1.33838e+06	2.28233e+06	2.21755e+06	1.5626e+06	2.02573e+06	5.20542e+06	3.68003e+06	2.66743e+06	4.48941e+06	828963	572004	1.89462e+06		1.82359e+06	3.18454e+06	1.08472e+06	1.04863e+06	659464	955643	4.7319e+06	3.59665e+06	1.22824e+06	2.86184e+06	4.36605e+06		1.74525e+06
29		SOD3	P08294	Extracellular superoxide dismutase [Cu-Zn]	S+D	12768736 ± 983430	28821908 ± 2953902	20336418 ± 2991889	24279880 ± 2261122	2.17473e+07	1.44889e+07	1.18321e+07	5.97807e+06	2.40121e+06	1.33897e+07	1.95439e+07	5.69777e+07	1.97796e+07	5.93088e+07	1.36735e+07	1.27765e+07	1.23722e+07	2.68652e+07	4.49789e+07	2.7878e+07	5.0783e+07	3.69484e+06	270268	3.83947e+06	1.09104e+07	5.56965e+07	2.6144e+07	2.93308e+07	1.39461e+07	1.09313e+07	1.00682e+07	2.38422e+07
30		CLEC11A	Q9Y240	C-type lectin domain family 11 member A	S+D	1001647 ± 64304	1613086 ± 342269	3015426 ± 297949	1838235 ± 144752	576153	1.49227e+06		504839	1.05228e+06	1.17549e+06	1.20886e+06	1.23991e+06		5.61775e+06	380655	186266	462603	1.79133e+06	7.57203e+06	2.20156e+06	2.66075e+06	3.1579e+06	1.38444e+06	1.88669e+06	2.2446e+06	2.36179e+06	2.45123e+06		1.40414e+06	2.19775e+06		776271
31		CD109	Q6YHK3	CD109 antigen	S	562642 ± 66363	1223054 ± 197238	307204 ± 72480	469733 ± 3778	753557					356278	578090	2.16024e+06	853018	1.52739e+06				351570				204702	409706			475076	464390
32		MGP	P08493	Matrix Gla protein	S+D	2066847 ± 182320	4268331 ± 953226	2445683 ± 533009	1529739 ± 358461	949252	1.37e+06	4.38796e+06	3.03365e+06	2.15318e+06	1.78288e+06	791003			1.27847e+07	2.04749e+06	2.36032e+06	2.33771e+06	1.81147e+06					3.19947e+06		1.69189e+06		2.75253e+06	1.10553e+06				731156
33		CPQ	Q9Y646	Carboxypeptidase Q	S+D	1445204 ± 147681	3884571 ± 363884	2851765 ± 163166	4326736 ± 282783	1.16158e+06	1.04671e+06	1.54321e+06	254284	567879	2.29297e+06	3.24979e+06	2.70534e+06	1.91283e+06	7.99898e+06	3.14381e+06	1.45303e+06	3.01141e+06	6.9666e+06	1.75617e+06		3.44412e+06	2.25842e+06		3.11918e+06	3.68093e+06	5.37747e+06	4.51254e+06	4.11761e+06	2.58307e+06	4.65042e+06	1.43226e+06	7.61378e+06
S: proteins only identified as secreted by SignalP, D: only identified by Deeploc as secreted proteins, S+D: proteins were identified as secreted by SignalP and Deeploc. **: C1q has not been selected out by SignalP or Deeploc, as C1q is known to be secreted and found to be missed by the programs, thus C1q was added to the analysis list here as a secreted protein.

## Sheet: Table S2
Supplemental Table 2. Proteins significantly different during GR and RF
Order	Category	Gene symbol	Accession	Description	T14-T18GR			T18GR-T22RF
					FC_GR	P value		FC_RF	P value
1	Actin filaments	GSN	P06396	Gelsolin	-1.07672	0.82012		-1.55047	0.00274347
2	Complement factors	C1Q	Q07021	Complement 1q subcomponent	-2.94118	0.0114		-1.66667	0.0071
3		C4B	P0C0L5	Complement C4-B	2.68705	0.15329		2.10067	0.0249048
4		CFB	P00751	Complement factor B	2.99448	0.0257095		2.64515	0.0455657
5		CFD	P00746	Complement factor D	1.4251	0.146752		-1.30338	0.00924925
6	ECM and cell adhesion	CDH13	P55290	Cadherin-13	2.40347	0.205112		-3.84173	0.0384816
7		COL15A1	P39059	Collagen alpha-1(XV) chain	1.77271	0.0475514		1.64567	0.0114939
8		COL5A3	P25940	Collagen alpha-3(V) chain	-1.85569	0.000756686		1.53986	0.0613191
9		LUM	P51884	Lumican	-1.21173	0.0480997		1.62997	0.0101352
10		MCAM	P43121	Cell surface glycoprotein MUC18	2.00665	0.00601726		-2.77761	0.00104748
11		NRCAM	Q92823	Neuronal cell adhesion molecule	1.03885	0.971402		-2.47146	0.0201664
12		SERPINE2	P07093	Glia-derived nexin	1.57361	0.0278303		1.44123	0.154419
13	ECM modification	ADAMTSL1	Q8N6G6	ADAMTS-like protein 1	10.4651	0.00159453		-1.3909	0.891978
14		MMP2	P08253	72 kDa type IV collagenase	1.68361	0.00486957		1.44474	0.0553654
15		MMP8	P22894	Neutrophil collagenase	1.40986	0.400961		3.21959	0.0122294
16		P4HA1	P13674	Prolyl 4-hydroxylase subunit alpha-1	3.52659	0.0174096		-5.14705	0.0005457
17		PPIC	P45877	Peptidyl-prolyl cis-trans isomerase C	1.30698	0.358734		-1.15546	0.321818
18		SERPINH1	P50454	Serpin H1	-1.61563	0.11993		-1.68578	0.0126913
19	ER-based	CALU	O43852	Calumenin	-1.46275	0.185296		-1.76685	0.0138686
20		HYOU1	Q9Y4L1	Hypoxia up-regulated protein 1	1.85923	0.287622		-1.93139	0.181131
21		RCN1	Q15293	Reticulocalbin-1	-1.22891	0.2458		-1.93688	0.12192
22		TXNDC5	Q8NBS9	Thioredoxin domain-containing protein 5	1.71038	0.109494		-2.67978	0.0106451
23	Lipid metabolism	ACACB	O00763	Acetyl-CoA carboxylase 2	-2.82665	0.0112869		-1.32647	0.200646
24		AZGP1	P25311	Zinc-alpha-2-glycoprotein	1.53306	0.0477931		1.72078	0.0121905
25		PCSK9	Q8NBP7	Proprotein convertase subtilisin/kexin type 9	-1.48932	0.098544		1.4781	0.0596264
26		PTGDS	P41222	Prostaglandin-H2 D-isomerase	8.43765	2.40281e-05		1.50858	0.0186621
27	Lysosome-based	CTSA	P10619	Lysosomal protective protein	1.73224	0.0143468		1.59792	0.0388657
28		CTSL	P07711	Cathepsin L1	2.39785	0.121612		-1.12732	0.56075
29		DNASE2	O00115	Deoxyribonuclease-2-alpha	2.09583	0.00960494		2.81262	0.0343776
30		SORT1	Q99523	Sortilin	-1.55524	0.0402068		-4.07294	0.00913194
31	Tissue homeostasis	ABI3BP	Q7Z7G0	Target of Nesh-SH3	-1.07261	0.399453		5.03521	0.0292939
32		GRN	P28799	Granulins	2.97127	0.00450297		-1.35471	0.409897
33		MYDGF	Q969H8	Myeloid-derived growth factor	1.43082	0.538267		-3.76916	0.0322029
34		NRP1	O14786	Neuropilin-1	-1.22262	0.850169		1.03957	0.882975
35		RBP4	P02753	Retinol-binding protein 4	1.5092	0.600347		-1.28874	0.448044
36	Remaining	APP	P05067	Amyloid-beta A4 protein	-1.18981	0.514007		-1.59454	0.376282
37		CES1	P23141	Liver carboxylesterase 1	1.08025	0.0809015		-1.17186	0.893202
38		CHI3L2	Q15782	Chitinase-3-like protein 2	4.6505	0.00611591		2.56191	0.0344367
39		DMKN	Q6E0U4	Dermokine	-1.83969	0.263267		-1.49131	0.467802
NF: normal feeding, GR: glucose restriction, RF: refeeding. FC_RF/NF: fold change between RF (T22RF) and NF (T18). FC_GR: fold change during 4 days GR (from T14 to T18GR). FC_RF: fold change during 4 days RF (from T18GR to T22RF). When FC > 1, the value was described as FC; otherwise, the value was described as -1/FC.
